# Supplementary material for: Physiological and molecular mechanisms underlying the quality changes of lotus seeds during different ripening periods
Source: Front Plant Sci. 2026 Apr 16;17:1797105. doi: 10.3389/fpls.2026.1797105 (PMC13128632; doi:10.3389/fpls.2026.1797105)
Supplement: Supplementary file 1 [file DataSheet1.zip]

Archive with 2 entries (2 files):
- Supplemental Table S1 and Fig S1.docx
- Table S2-S4.xlsx
