# Supplementary material for: Physiological and molecular mechanisms underlying the quality changes of lotus seeds during different ripening periods
Source: Front Plant Sci. 2026 Apr 16;17:1797105. doi: 10.3389/fpls.2026.1797105 (PMC13128632; doi:10.3389/fpls.2026.1797105)
Supplement: Supplementary file 1 [file DataSheet1.zip › Table S2-S4.xlsx]

## Sheet: Table S2
layer1	layer2	layer3	ID	Input.number	Input.up.num	Input.down.num	Background.number	Pvalue	FDR	Input	Hyperlink
Genetic Information Processing	Translation	Ribosome	ko03010	203	4	199	359	3.61543e-07	4.95314e-05	LOC104585901|LOC104585963|LOC104586005|LOC104586603|LOC104586649|LOC104586697|LOC104586778|LOC104586918|LOC104587012|LOC104587244|LOC104587255|LOC104587260|LOC104587304|LOC104587393|LOC104587488|LOC104587521|LOC104587778|LOC104587938|LOC104588014|LOC104588203|LOC104588212|LOC104588415|LOC104588658|LOC104588917|LOC104588973|LOC104589059|LOC104589091|LOC104589185|LOC104589257|LOC104589599|LOC104589…	http://www.genome.jp/kegg-bin/show_pathway?ko03010/K02863%09yellow/K02864%09green/K02866%09green/K02867%09green/K02868%09green/K02870%09green/K02871%09green/K02872%09green/K02873%09green/K02874%09green/K02875%09green/K02876%09green/K02877%09green/K02879%09green/K02880%09green/K02881%09green/K02883%09green/K02884%09green/K02885%09green/K02888%09green/K02889%09green/K02890%09green/K02891%09green/K0…
Metabolism	Global and overview maps	Microbial metabolism in diverse environments	ko01120	211	40	171	401	0.000130188	0.0089179	LOC104585660|LOC104585910|LOC104585933|LOC104586674|LOC104586991|LOC104587331|LOC104587381|LOC104587442|LOC104587753|LOC104587765|LOC104587816|LOC104587947|LOC104587949|LOC104587950|LOC104587996|LOC104588051|LOC104588300|LOC104588306|LOC104588316|LOC104588486|LOC104589001|LOC104589271|LOC104589272|LOC104589357|LOC104589582|LOC104589736|LOC104589995|LOC104590381|LOC104590463|LOC104590786|LOC104591…	http://www.genome.jp/kegg-bin/show_pathway?ko01120/K00001%09green/K00002%09green/K00016%09green/K00025%09green/K00026%09yellow/K00028%09green/K00029%09green/K00030%09green/K00031%09green/K00033%09yellow/K00036%09yellow/K00051%09red/K00058%09green/K00074%09red/K00106%09red/K00121%09green/K00122%09red/K00128%09yellow/K00131%09red/K00133%09green/K00134%09red/K00161%09green/K00162%09green/K00164%09gr…
Metabolism	Amino acid metabolism	Alanine, aspartate and glutamate metabolism	ko00250	38	6	32	57	0.000354332	0.0161812	LOC104587207|LOC104588131|LOC104588652|LOC104589052|LOC104589582|LOC104589736|LOC104590411|LOC104590580|LOC104592600|LOC104594765|LOC104594925|LOC104596403|LOC104597464|LOC104597678|LOC104597874|LOC104597928|LOC104599670|LOC104600364|LOC104600610|LOC104600938|LOC104602468|LOC104602481|LOC104602575|LOC104604004|LOC104604575|LOC104605350|LOC104605885|LOC104605976|LOC104606370|LOC104607404|LOC104607…	http://www.genome.jp/kegg-bin/show_pathway?ko00250/K00261%09green/K00264%09yellow/K00278%09green/K00764%09green/K00811%09green/K00814%09green/K00827%09green/K00830%09red/K01580%09yellow/K01756%09green/K01915%09yellow/K01939%09green/K01940%09green/K01953%09yellow/K01955%09green/K13051%09yellow/K13566%09green/K14454%09green/K14455%09green/K16871%09green/K17761%09green
Metabolism	Carbohydrate metabolism	Starch and sucrose metabolism	ko00500	94	23	71	172	0.00208311	0.0713465	LOC104585854|LOC104586384|LOC104587697|LOC104587780|LOC104587877|LOC104588002|LOC104588315|LOC104588804|LOC104589540|LOC104589816|LOC104590420|LOC104590451|LOC104590476|LOC104590674|LOC104590896|LOC104592518|LOC104593639|LOC104593833|LOC104593975|LOC104594060|LOC104594095|LOC104594320|LOC104594813|LOC104595585|LOC104596223|LOC104596231|LOC104596455|LOC104597014|LOC104597287|LOC104597509|LOC104597…	http://www.genome.jp/kegg-bin/show_pathway?ko00500/K00688%09yellow/K00695%09yellow/K00696%09yellow/K00700%09yellow/K00703%09yellow/K00705%09green/K00844%09green/K00847%09yellow/K00963%09green/K00975%09green/K01087%09red/K01176%09green/K01177%09yellow/K01179%09yellow/K01188%09yellow/K01193%09green/K01200%09green/K01210%09green/K01214%09green/K01810%09green/K01835%09green/K05349%09green/K05350%09gr…
Cellular Processes	Cell motility	Motor proteins	ko04814	50	5	45	84	0.00226318	0.062011	LOC104586251|LOC104586378|LOC104586772|LOC104587413|LOC104587468|LOC104587798|LOC104589106|LOC104591241|LOC104591935|LOC104592215|LOC104592387|LOC104593803|LOC104594697|LOC104595208|LOC104596096|LOC104597195|LOC104597559|LOC104597598|LOC104597659|LOC104598969|LOC104600309|LOC104601470|LOC104602019|LOC104602044|LOC104602381|LOC104603080|LOC104603552|LOC104603949|LOC104604220|LOC104604764|LOC104605…	http://www.genome.jp/kegg-bin/show_pathway?ko04814/K07374%09yellow/K07375%09yellow/K10355%09green/K10357%09green/K10364%09green/K10365%09green/K10389%09green/K10393%09green/K10395%09green/K10398%09green/K10400%09green/K10403%09green/K10418%09yellow/K11498%09green/K26157%09green
Metabolism	Energy metabolism	Photosynthesis - antenna proteins	ko00196	16	5	11	21	0.00246241	0.0562251	LOC104587699|LOC104592885|LOC104594210|LOC104594333|LOC104594830|LOC104598101|LOC104600097|LOC104601250|LOC104602638|LOC104605680|LOC104605931|LOC104606483|LOC104606593|LOC104608484|LOC104610587|LOC104612608	http://www.genome.jp/kegg-bin/show_pathway?ko00196/K08907%09green/K08908%09yellow/K08909%09red/K08910%09green/K08911%09red/K08912%09green/K08913%09yellow/K08914%09green/K08915%09red/K08917%09green
Metabolism	Lipid metabolism	Steroid biosynthesis	ko00100	20	3	17	29	0.00504387	0.0987157	LOC104588379|LOC104588912|LOC104591692|LOC104591877|LOC104591910|LOC104592693|LOC104592734|LOC104597106|LOC104597375|LOC104601110|LOC104601460|LOC104602594|LOC104602901|LOC104608865|LOC104609137|LOC104611228|LOC104611738|LOC104611785|LOC104611828|LOC104612009	http://www.genome.jp/kegg-bin/show_pathway?ko00100/K00213%09green/K00227%09green/K00511%09green/K00559%09green/K01052%09yellow/K01824%09green/K01853%09green/K05917%09green/K09828%09green/K14423%09yellow/K14424%09green/K14674%09yellow/K23558%09green
Metabolism	Energy metabolism	Photosynthesis	ko00195	46	17	29	79	0.00596671	0.10218	LOC104586976|LOC104587312|LOC104588342|LOC104588598|LOC104588645|LOC104588920|LOC104590162|LOC104590758|LOC104590780|LOC104591573|LOC104592175|LOC104594345|LOC104595173|LOC104595811|LOC104596510|LOC104601342|LOC104601478|LOC104601999|LOC104602119|LOC104604316|LOC104604934|LOC104605295|LOC104605546|LOC104605830|LOC104606730|LOC104609464|LOC104610940|LOC104611223|LOC104611740|LOC104612436|N623_p013…	http://www.genome.jp/kegg-bin/show_pathway?ko00195/K02113%09red/K02114%09green/K02115%09green/K02635%09red/K02638%09green/K02639%09yellow/K02640%09red/K02641%09green/K02689%09red/K02691%09green/K02692%09green/K02693%09green/K02694%09green/K02695%09green/K02698%09green/K02699%09green/K02701%09green/K02704%09red/K02705%09red/K02706%09red/K02707%09red/K02708%09red/K02709%09red/K02711%09red/K02713%09…
Metabolism	Carbohydrate metabolism	Pyruvate metabolism	ko00620	57	12	45	102	0.00795262	0.121057	LOC104586674|LOC104587016|LOC104587331|LOC104587381|LOC104587947|LOC104587949|LOC104587950|LOC104589001|LOC104589271|LOC104589272|LOC104589357|LOC104590786|LOC104591283|LOC104591592|LOC104591654|LOC104592116|LOC104593233|LOC104593397|LOC104593731|LOC104595134|LOC104595577|LOC104596127|LOC104597090|LOC104597708|LOC104598555|LOC104598802|LOC104598812|LOC104598832|LOC104600091|LOC104600275|LOC104600…	http://www.genome.jp/kegg-bin/show_pathway?ko00620/K00001%09green/K00002%09green/K00016%09green/K00025%09green/K00026%09yellow/K00028%09green/K00029%09green/K00051%09red/K00121%09green/K00128%09yellow/K00161%09green/K00162%09green/K00382%09green/K00626%09green/K00627%09green/K00873%09yellow/K01006%09red/K01069%09green/K01595%09green/K01610%09yellow/K01638%09red/K01649%09green/K01679%09green/K0175…
Metabolism	Carbohydrate metabolism	Ascorbate and aldarate metabolism	ko00053	33	6	27	55	0.010178	0.139438	LOC104586919|LOC104587515|LOC104588006|LOC104588033|LOC104588229|LOC104588231|LOC104593233|LOC104593517|LOC104594191|LOC104594651|LOC104594740|LOC104595141|LOC104597090|LOC104597981|LOC104597982|LOC104598784|LOC104598792|LOC104599264|LOC104600081|LOC104600202|LOC104602248|LOC104603616|LOC104604456|LOC104605785|LOC104606566|LOC104607573|LOC104607896|LOC104608844|LOC104609446|LOC104609968|LOC104609…	http://www.genome.jp/kegg-bin/show_pathway?ko00053/K00002%09green/K00012%09yellow/K00103%09green/K00128%09yellow/K00225%09green/K00423%09green/K00434%09yellow/K00469%09yellow/K08232%09green/K08679%09green/K10046%09green/K10047%09yellow/K14190%09yellow/K17744%09green/K21888%09green
Metabolism	Amino acid metabolism	Arginine biosynthesis	ko00220	23	3	20	37	0.0173102	0.215591	LOC104588652|LOC104589052|LOC104589736|LOC104591664|LOC104591846|LOC104592600|LOC104594597|LOC104594765|LOC104595651|LOC104596403|LOC104597678|LOC104600938|LOC104602265|LOC104602468|LOC104604575|LOC104606370|LOC104606852|LOC104607404|LOC104607411|LOC104608485|LOC104609254|LOC104610467|LOC104611147	http://www.genome.jp/kegg-bin/show_pathway?ko00220/K00261%09green/K00611%09green/K00620%09green/K00811%09green/K00814%09green/K00818%09green/K01427%09red/K01476%09red/K01915%09yellow/K01940%09green/K01955%09green/K14454%09green/K14455%09green/K14677%09green
Metabolism	Metabolism of other amino acids	Glutathione metabolism	ko00480	51	16	35	93	0.0182931	0.208846	LOC104586416|LOC104587638|LOC104588242|LOC104588759|LOC104591181|LOC104591632|LOC104591729|LOC104592884|LOC104592969|LOC104593236|LOC104594651|LOC104594703|LOC104594740|LOC104596079|LOC104596385|LOC104596386|LOC104596470|LOC104597713|LOC104598999|LOC104599001|LOC104599214|LOC104599264|LOC104599821|LOC104599944|LOC104600041|LOC104600406|LOC104602114|LOC104602393|LOC104603286|LOC104603616|LOC104603…	http://www.genome.jp/kegg-bin/show_pathway?ko00480/K00031%09green/K00033%09yellow/K00036%09yellow/K00383%09red/K00432%09red/K00434%09yellow/K00797%09green/K00799%09yellow/K01255%09green/K01256%09green/K01919%09yellow/K10807%09green/K10808%09green/K11188%09green/K18592%09yellow/K21456%09yellow/K21888%09green
Metabolism	Global and overview maps	Metabolic pathways	ko01100	1146	249	897	2525	0.0205098	0.216142	CP|LOC104585578|LOC104585626|LOC104585660|LOC104585665|LOC104585820|LOC104585854|LOC104585880|LOC104585910|LOC104585933|LOC104585938|LOC104585947|LOC104585974|LOC104585991|LOC104586047|LOC104586132|LOC104586192|LOC104586201|LOC104586216|LOC104586226|LOC104586252|LOC104586286|LOC104586383|LOC104586384|LOC104586416|LOC104586429|LOC104586453|LOC104586595|LOC104586599|LOC104586605|LOC104586648|LOC104…	http://www.genome.jp/kegg-bin/show_pathway?ko01100/K00001%09green/K00002%09green/K00012%09yellow/K00016%09green/K00020%09yellow/K00021%09green/K00025%09green/K00026%09yellow/K00028%09green/K00029%09green/K00030%09green/K00031%09green/K00033%09yellow/K00036%09yellow/K00051%09red/K00052%09green/K00053%09green/K00058%09green/K00059%09green/K00074%09red/K00075%09green/K00083%09yellow/K00088%09green/K…
Metabolism	Global and overview maps	Biosynthesis of nucleotide sugars	ko01250	56	8	48	104	0.0217191	0.212537	LOC104587137|LOC104587342|LOC104587515|LOC104588090|LOC104588229|LOC104588231|LOC104589540|LOC104589997|LOC104590106|LOC104590451|LOC104590674|LOC104591763|LOC104594658|LOC104596039|LOC104596207|LOC104596223|LOC104596231|LOC104596455|LOC104596833|LOC104597092|LOC104597894|LOC104597981|LOC104597982|LOC104598365|LOC104598784|LOC104598792|LOC104598942|LOC104599211|LOC104599693|LOC104599697|LOC104600…	http://www.genome.jp/kegg-bin/show_pathway?ko01250/K00012%09yellow/K00075%09green/K00469%09yellow/K00844%09green/K00847%09yellow/K00963%09green/K00966%09green/K00972%09green/K00975%09green/K00979%09yellow/K01627%09green/K01711%09green/K01784%09red/K01809%09green/K01810%09green/K01835%09green/K06041%09green/K08678%09yellow/K08679%09green/K10046%09green/K12446%09green/K12448%09green/K12449%09green/…
Metabolism	Global and overview maps	Biosynthesis of amino acids	ko01230	118	20	98	235	0.0223875	0.204473	LOC104585665|LOC104586745|LOC104586808|LOC104586991|LOC104587381|LOC104587717|LOC104587753|LOC104587765|LOC104587894|LOC104588498|LOC104588604|LOC104589052|LOC104589134|LOC104589736|LOC104589995|LOC104590884|LOC104591283|LOC104591422|LOC104591846|LOC104592542|LOC104592600|LOC104592611|LOC104592765|LOC104593116|LOC104593158|LOC104593346|LOC104594597|LOC104594925|LOC104595031|LOC104595148|LOC104595…	http://www.genome.jp/kegg-bin/show_pathway?ko01230/K00030%09green/K00031%09green/K00052%09green/K00053%09green/K00058%09green/K00133%09green/K00134%09red/K00215%09green/K00264%09yellow/K00286%09green/K00549%09green/K00600%09green/K00611%09green/K00615%09red/K00616%09green/K00620%09green/K00766%09green/K00789%09green/K00811%09green/K00814%09green/K00818%09green/K00826%09yellow/K00850%09green/K0087…
Metabolism	Nucleotide metabolism	Purine metabolism	ko00230	50	7	43	92	0.0236625	0.202611	LOC104586648|LOC104586958|LOC104587996|LOC104589239|LOC104589619|LOC104589842|LOC104590381|LOC104590411|LOC104590580|LOC104591517|LOC104591622|LOC104591664|LOC104591729|LOC104592491|LOC104592703|LOC104592884|LOC104592937|LOC104593116|LOC104594138|LOC104594251|LOC104594931|LOC104595053|LOC104595898|LOC104596231|LOC104596523|LOC104597407|LOC104597464|LOC104597676|LOC104597791|LOC104598403|LOC104599…	http://www.genome.jp/kegg-bin/show_pathway?ko00230/K00088%09green/K00106%09red/K00365%09green/K00601%09green/K00759%09green/K00764%09green/K00856%09green/K00860%09green/K00939%09green/K00940%09green/K00942%09green/K00948%09yellow/K01427%09red/K01490%09yellow/K01517%09green/K01519%09green/K01756%09green/K01835%09green/K01939%09green/K01952%09green/K02083%09red/K03787%09yellow/K06928%09green/K07023…
Metabolism	Glycan biosynthesis and metabolism	Other types of O-glycan biosynthesis	ko00514	13	1	12	19	0.0254243	0.20489	LOC104588180|LOC104588506|LOC104591607|LOC104592984|LOC104595044|LOC104595749|LOC104596100|LOC104596101|LOC104596103|LOC104603944|LOC104606062|LOC104608714|LOC104611340	http://www.genome.jp/kegg-bin/show_pathway?ko00514/K13667%09yellow/K20781%09green/K20782%09green/K20783%09green/K20784%09green
Metabolism	Amino acid metabolism	Tyrosine metabolism	ko00350	30	2	28	52	0.0278435	0.21192	LOC104587947|LOC104587949|LOC104587950|LOC104589052|LOC104589271|LOC104589272|LOC104589736|LOC104591482|LOC104591592|LOC104592600|LOC104593101|LOC104593731|LOC104594147|LOC104596514|LOC104597256|LOC104599456|LOC104600083|LOC104600990|LOC104602100|LOC104602256|LOC104602468|LOC104602724|LOC104604700|LOC104605921|LOC104606537|LOC104608160|LOC104609064|LOC104609470|LOC104610815|LOC104611833	http://www.genome.jp/kegg-bin/show_pathway?ko00350/K00001%09green/K00121%09green/K00276%09green/K00457%09green/K00811%09green/K00815%09yellow/K01555%09green/K01593%09green/K01800%09green/K02510%09green/K07253%09green/K14454%09green/K14455%09green/K15849%09green/K18857%09yellow
Metabolism	Glycan biosynthesis and metabolism	Other glycan degradation	ko00511	11	1	10	16	0.0376625	0.271567	LOC104585820|LOC104589487|LOC104590020|LOC104591858|LOC104591859|LOC104594636|LOC104597282|LOC104607444|LOC104608370|LOC104611128|LOC104612173	http://www.genome.jp/kegg-bin/show_pathway?ko00511/K01191%09green/K01206%09green/K01227%09green/K12373%09green/K15923%09green/K17108%09yellow
Cellular Processes	Cell motility	Cytoskeleton in muscle cells	ko04820	13	2	11	20	0.0440308	0.301611	LOC104587413|LOC104594931|LOC104595649|LOC104597026|LOC104597028|LOC104597800|LOC104598969|LOC104600649|LOC104601180|LOC104602568|LOC104607941|LOC104608534|LOC104611838	http://www.genome.jp/kegg-bin/show_pathway?ko04820/K01490%09yellow/K01689%09green/K09377%09yellow/K10364%09green/K10365%09green
Metabolism	Carbohydrate metabolism	Butanoate metabolism	ko00650	13	4	9	20	0.0440308	0.287249	LOC104586808|LOC104589582|LOC104596203|LOC104598812|LOC104599670|LOC104605063|LOC104605350|LOC104607826|LOC104608192|LOC104608333|LOC104611028|LOC104611053|LOC104612210	http://www.genome.jp/kegg-bin/show_pathway?ko00650/K00074%09red/K00626%09green/K01580%09yellow/K01640%09red/K01641%09green/K01653%09green/K01913%09red/K16871%09green/K17761%09green/K18121%09green
Metabolism	Amino acid metabolism	Lysine biosynthesis	ko00300	10	0	10	15	0.0614793	0.382848	LOC104592765|LOC104595632|LOC104599281|LOC104600380|LOC104601807|LOC104603257|LOC104609047|LOC104609119|LOC104611043|LOC104611656	http://www.genome.jp/kegg-bin/show_pathway?ko00300/K00133%09green/K00215%09green/K00928%09green/K01586%09green/K01778%09green/K10206%09green/K12524%09green
Metabolism	Carbohydrate metabolism	Citrate cycle (TCA cycle)	ko00020	31	2	29	57	0.0647952	0.385954	LOC104586674|LOC104588306|LOC104589001|LOC104590786|LOC104591421|LOC104593159|LOC104593346|LOC104593397|LOC104595577|LOC104595705|LOC104596619|LOC104598755|LOC104598802|LOC104599289|LOC104599821|LOC104600872|LOC104600926|LOC104601278|LOC104601877|LOC104602371|LOC104602773|LOC104603546|LOC104605046|LOC104605538|LOC104607007|LOC104607114|LOC104610015|LOC104610545|LOC104612123|LOC104612799|LOC104613…	http://www.genome.jp/kegg-bin/show_pathway?ko00020/K00025%09green/K00026%09yellow/K00030%09green/K00031%09green/K00161%09green/K00162%09green/K00164%09green/K00234%09green/K00235%09green/K00382%09green/K00627%09green/K00658%09green/K01610%09yellow/K01647%09green/K01648%09green/K01679%09green/K01681%09green/K01900%09green
Metabolism	Energy metabolism	Carbon fixation by Calvin cycle	ko00710	42	13	29	80	0.0664321	0.379217	LOC104587331|LOC104587753|LOC104587765|LOC104589736|LOC104591924|LOC104592600|LOC104592611|LOC104595031|LOC104595577|LOC104596071|LOC104596127|LOC104598063|LOC104598575|LOC104600872|LOC104600964|LOC104602041|LOC104602371|LOC104602468|LOC104602955|LOC104602957|LOC104604498|LOC104604574|LOC104605197|LOC104605538|LOC104605564|LOC104606042|LOC104606431|LOC104606825|LOC104607517|LOC104609254|LOC104610…	http://www.genome.jp/kegg-bin/show_pathway?ko00710/K00025%09green/K00026%09yellow/K00028%09green/K00029%09green/K00051%09red/K00134%09red/K00615%09red/K00616%09green/K00814%09green/K00855%09green/K00927%09green/K01006%09red/K01595%09green/K01601%09red/K01602%09green/K01610%09yellow/K01623%09yellow/K01783%09green/K01803%09green/K01807%09yellow/K05298%09green/K14454%09green/K14455%09green
Metabolism	Global and overview maps	Carbon metabolism	ko01200	135	32	103	281	0.0703618	0.385582	LOC104585660|LOC104585938|LOC104586674|LOC104586991|LOC104587331|LOC104587381|LOC104587442|LOC104587753|LOC104587765|LOC104588306|LOC104588486|LOC104589001|LOC104589227|LOC104589357|LOC104589736|LOC104590786|LOC104591176|LOC104591283|LOC104591632|LOC104591654|LOC104591924|LOC104592273|LOC104592600|LOC104592611|LOC104592969|LOC104593116|LOC104593213|LOC104593346|LOC104593397|LOC104595031|LOC104595…	http://www.genome.jp/kegg-bin/show_pathway?ko01200/K00025%09green/K00026%09yellow/K00028%09green/K00029%09green/K00030%09green/K00031%09green/K00033%09yellow/K00036%09yellow/K00051%09red/K00058%09green/K00074%09red/K00121%09green/K00122%09red/K00131%09red/K00134%09red/K00161%09green/K00162%09green/K00164%09green/K00232%09red/K00234%09green/K00235%09green/K00261%09green/K00382%09green/K00600%09gre…
Metabolism	Lipid metabolism	Fatty acid biosynthesis	ko00061	24	2	22	43	0.0712224	0.375287	LOC104585947|LOC104586995|LOC104587046|LOC104589357|LOC104590198|LOC104591645|LOC104592953|LOC104594723|LOC104595150|LOC104595229|LOC104595813|LOC104598225|LOC104598832|LOC104600091|LOC104600100|LOC104600487|LOC104602515|LOC104603532|LOC104605933|LOC104606040|LOC104606258|LOC104607053|LOC104609302|LOC104611159	http://www.genome.jp/kegg-bin/show_pathway?ko00061/K00059%09green/K00208%09green/K00645%09green/K00648%09green/K01897%09yellow/K01961%09green/K01962%09green/K02160%09green/K02372%09green/K03921%09green/K07512%09green/K09458%09green/K10782%09green/K11262%09red/K18660%09green
Metabolism	Energy metabolism	Sulfur metabolism	ko00920	18	1	17	31	0.0740012	0.375488	LOC104585910|LOC104585933|LOC104586991|LOC104587996|LOC104588316|LOC104590381|LOC104591214|LOC104592903|LOC104595898|LOC104596538|LOC104597396|LOC104597676|LOC104598528|LOC104606715|LOC104610283|LOC104610634|LOC104611726|LOC104612772	http://www.genome.jp/kegg-bin/show_pathway?ko00920/K00387%09green/K00392%09green/K00860%09green/K01738%09green/K05907%09green/K13034%09green/K13811%09green/K15422%09green/K17285%09green/K17725%09green/K22966%09red
Metabolism	Glycan biosynthesis and metabolism	Glycosylphosphatidylinositol (GPI)-anchor biosynthesis	ko00563	18	1	17	31	0.0740012	0.362077	LOC104585626|LOC104588815|LOC104590226|LOC104592138|LOC104593104|LOC104594212|LOC104603228|LOC104603481|LOC104607951|LOC104608881|LOC104610968|LOC104610996|LOC104611471|LOC104611709|LOC104612329|LOC104612471|LOC104612621|LOC104612717	http://www.genome.jp/kegg-bin/show_pathway?ko00563/K03857%09red/K03860%09green/K05283%09green/K05284%09green/K05285%09green/K05286%09green/K05287%09green/K05289%09green/K05291%09green/K05293%09green/K07541%09green/K07542%09green/K09658%09green/K23362%09green/K23553%09green/K25162%09green
Metabolism	Amino acid metabolism	Glycine, serine and threonine metabolism	ko00260	33	6	27	62	0.0794321	0.375248	LOC104589995|LOC104591482|LOC104592765|LOC104593101|LOC104595266|LOC104596097|LOC104596514|LOC104598170|LOC104598802|LOC104600104|LOC104600632|LOC104600884|LOC104600965|LOC104602256|LOC104602481|LOC104603133|LOC104603257|LOC104603640|LOC104605885|LOC104607170|LOC104607975|LOC104608357|LOC104609076|LOC104609082|LOC104609119|LOC104609565|LOC104610395|LOC104611005|LOC104611043|LOC104611397|LOC104611…	http://www.genome.jp/kegg-bin/show_pathway?ko00260/K00058%09green/K00130%09green/K00133%09green/K00276%09green/K00306%09green/K00382%09green/K00499%09green/K00600%09green/K00605%09green/K00827%09green/K00830%09red/K00928%09green/K01079%09red/K01620%09green/K01695%09green/K01696%09green/K01733%09green/K01834%09red/K02437%09red/K12235%09green/K12524%09green/K15893%09red/K15918%09green/K15919%09green
Metabolism	Metabolism of terpenoids and polyketides	Carotenoid biosynthesis	ko00906	21	10	11	38	0.0981403	0.448174	LOC104586192|LOC104589157|LOC104589367|LOC104590705|LOC104596524|LOC104597161|LOC104597550|LOC104600661|LOC104601056|LOC104602142|LOC104602221|LOC104602439|LOC104604090|LOC104604187|LOC104604189|LOC104606289|LOC104606975|LOC104608100|LOC104608835|LOC104610284|LOC104610297	http://www.genome.jp/kegg-bin/show_pathway?ko00906/K00514%09green/K02291%09yellow/K06443%09red/K06444%09red/K09837%09green/K09838%09green/K09840%09yellow/K09842%09red/K09843%09yellow/K15744%09green/K15747%09green/K17912%09red
Metabolism	Global and overview maps	Nucleotide metabolism	ko01232	42	9	33	82	0.0982214	0.434075	LOC104586599|LOC104586648|LOC104589239|LOC104589842|LOC104590580|LOC104591622|LOC104591727|LOC104591729|LOC104592491|LOC104592884|LOC104592937|LOC104593057|LOC104594931|LOC104595053|LOC104595633|LOC104595717|LOC104596523|LOC104597407|LOC104597464|LOC104597791|LOC104598403|LOC104598499|LOC104599944|LOC104600491|LOC104600908|LOC104601436|LOC104601889|LOC104602141|LOC104602301|LOC104602568|LOC104602…	http://www.genome.jp/kegg-bin/show_pathway?ko01232/K00088%09green/K00106%09red/K00759%09green/K00856%09green/K00876%09red/K00939%09green/K00940%09green/K00942%09green/K01240%09green/K01489%09red/K01490%09yellow/K01493%09red/K01519%09green/K01520%09green/K01756%09green/K01937%09green/K01939%09green/K03787%09yellow/K06928%09green/K07023%09green/K10807%09green/K10808%09green/K13800%09green/K13998%09…
Metabolism	Metabolism of cofactors and vitamins	Biotin metabolism	ko00780	10	0	10	16	0.101174	0.433151	LOC104585947|LOC104591645|LOC104592953|LOC104600100|LOC104600487|LOC104603186|LOC104603532|LOC104605933|LOC104609302|LOC104611159	http://www.genome.jp/kegg-bin/show_pathway?ko00780/K00059%09green/K00208%09green/K02372%09green/K09458%09green/K19562%09green
Metabolism	Biosynthesis of other secondary metabolites	Tropane, piperidine and pyridine alkaloid biosynthesis	ko00960	16	2	14	28	0.103977	0.431661	LOC104589052|LOC104589736|LOC104591482|LOC104592600|LOC104593101|LOC104596514|LOC104597108|LOC104597109|LOC104599456|LOC104600083|LOC104602160|LOC104602256|LOC104602468|LOC104605921|LOC104607913|LOC104608160	http://www.genome.jp/kegg-bin/show_pathway?ko00960/K00276%09green/K00660%09green/K00811%09green/K00815%09yellow/K08081%09yellow/K14454%09green/K14455%09green/K15849%09green
Metabolism	Carbohydrate metabolism	Glyoxylate and dicarboxylate metabolism	ko00630	39	12	27	76	0.105285	0.424237	LOC104585660|LOC104588486|LOC104591654|LOC104593213|LOC104595266|LOC104596092|LOC104596403|LOC104598303|LOC104598485|LOC104598746|LOC104598802|LOC104598812|LOC104600872|LOC104602371|LOC104602955|LOC104602957|LOC104603546|LOC104603640|LOC104603756|LOC104604575|LOC104605063|LOC104605538|LOC104606428|LOC104607404|LOC104607411|LOC104608357|LOC104609082|LOC104610015|LOC104610395|LOC104611005|LOC104611…	http://www.genome.jp/kegg-bin/show_pathway?ko00630/K00025%09green/K00026%09yellow/K00122%09red/K00284%09green/K00382%09green/K00600%09green/K00605%09green/K00626%09green/K00830%09red/K01091%09green/K01433%09green/K01455%09green/K01601%09red/K01602%09green/K01637%09green/K01638%09red/K01647%09green/K01681%09green/K01913%09red/K01915%09yellow/K02437%09red/K03781%09red/K11517%09green/K15893%09red/K1…
Metabolism	Metabolism of cofactors and vitamins	Porphyrin metabolism	ko00860	27	8	19	51	0.112675	0.44104	LOC104585578|LOC104585991|LOC104586453|LOC104587818|LOC104588887|LOC104592094|LOC104592199|LOC104592431|LOC104593131|LOC104593560|LOC104595194|LOC104595576|LOC104596219|LOC104596688|LOC104597288|LOC104599529|LOC104599771|LOC104600774|LOC104602526|LOC104602940|LOC104604139|LOC104604584|LOC104605667|LOC104608345|LOC104608870|LOC104610973|LOC104612006	http://www.genome.jp/kegg-bin/show_pathway?ko00860/K00218%09green/K00228%09green/K00231%09green/K00522%09red/K01599%09red/K01719%09green/K01749%09green/K01772%09green/K01885%09green/K02492%09green/K03794%09green/K04035%09green/K08101%09green/K10960%09green/K13071%09green/K13545%09red/K13600%09red/K13606%09green/K19073%09green/K21480%09red/K22013%09yellow
Metabolism	Amino acid metabolism	Arginine and proline metabolism	ko00330	31	9	22	60	0.127174	0.483966	LOC104585880|LOC104586383|LOC104586889|LOC104587816|LOC104588772|LOC104589052|LOC104589736|LOC104592600|LOC104593233|LOC104593236|LOC104596367|LOC104597370|LOC104597806|LOC104597818|LOC104600582|LOC104601951|LOC104602046|LOC104602265|LOC104602468|LOC104603671|LOC104603673|LOC104604304|LOC104605387|LOC104605553|LOC104607001|LOC104607893|LOC104607896|LOC104607898|LOC104608029|LOC104608871|LOC104612…	http://www.genome.jp/kegg-bin/show_pathway?ko00330/K00128%09yellow/K00286%09green/K00318%09green/K00472%09yellow/K00797%09green/K00811%09green/K00819%09red/K01426%09green/K01476%09red/K01583%09green/K01611%09green/K10536%09green/K12657%09green/K13366%09red/K14454%09green/K14455%09green/K17839%09red
Metabolism	Carbohydrate metabolism	Amino sugar and nucleotide sugar metabolism	ko00520	64	7	57	132	0.144232	0.534047	LOC104587342|LOC104587424|LOC104587515|LOC104588090|LOC104589540|LOC104589937|LOC104590106|LOC104590451|LOC104590674|LOC104591763|LOC104592380|LOC104593587|LOC104594381|LOC104594636|LOC104594658|LOC104596039|LOC104596207|LOC104596223|LOC104596231|LOC104596455|LOC104596833|LOC104597092|LOC104597829|LOC104597894|LOC104597981|LOC104597982|LOC104598365|LOC104598784|LOC104598792|LOC104598813|LOC104598…	http://www.genome.jp/kegg-bin/show_pathway?ko00520/K00012%09yellow/K00075%09green/K00326%09green/K00844%09green/K00847%09yellow/K00963%09green/K00966%09green/K00972%09green/K00975%09green/K01209%09green/K01711%09green/K01784%09red/K01809%09green/K01810%09green/K01835%09green/K08678%09yellow/K08679%09green/K10046%09green/K12373%09green/K12446%09green/K12448%09green/K12449%09green/K12450%09green/K1…
Metabolism	Global and overview maps	Degradation of aromatic compounds	ko01220	7	0	7	11	0.149309	0.538298	LOC104591592|LOC104593731|LOC104593756|LOC104597090|LOC104601639|LOC104602100|LOC104602724	http://www.genome.jp/kegg-bin/show_pathway?ko01220/K00001%09green/K00002%09green/K00121%09green/K00487%09green
Metabolism	Global and overview maps	Fatty acid metabolism	ko01212	32	5	27	63	0.150253	0.527811	LOC104585947|LOC104586995|LOC104587046|LOC104589357|LOC104591581|LOC104591645|LOC104592953|LOC104593003|LOC104594723|LOC104595150|LOC104595229|LOC104595487|LOC104595813|LOC104598225|LOC104598832|LOC104598910|LOC104600091|LOC104600100|LOC104600487|LOC104602515|LOC104603532|LOC104603541|LOC104605063|LOC104605933|LOC104605944|LOC104606040|LOC104606258|LOC104607053|LOC104609302|LOC104610478|LOC104611…	http://www.genome.jp/kegg-bin/show_pathway?ko01212/K00059%09green/K00208%09green/K00232%09red/K00626%09green/K00645%09green/K00648%09green/K01074%09green/K01897%09yellow/K01961%09green/K01962%09green/K02160%09green/K02372%09green/K03921%09green/K07512%09green/K09458%09green/K10251%09yellow/K10256%09green/K10527%09red/K10703%09green/K11262%09red/K18660%09green
Metabolism	Metabolism of terpenoids and polyketides	Terpenoid backbone biosynthesis	ko00900	24	1	23	47	0.18541	0.635028	LOC104587215|LOC104588363|LOC104588418|LOC104588425|LOC104588689|LOC104593902|LOC104594300|LOC104595318|LOC104596203|LOC104596451|LOC104598036|LOC104602603|LOC104602694|LOC104602940|LOC104603088|LOC104603825|LOC104605063|LOC104605414|LOC104606672|LOC104606863|LOC104608333|LOC104610585|LOC104612391|LOC104613474	http://www.genome.jp/kegg-bin/show_pathway?ko00900/K00021%09green/K00099%09green/K00626%09green/K00787%09green/K00869%09green/K00991%09green/K01597%09green/K01641%09green/K01662%09green/K01823%09green/K05906%09green/K06981%09green/K08658%09green/K10960%09green/K13789%09red/K15889%09green/K15891%09green/K15892%09green
Metabolism	Metabolism of other amino acids	beta-Alanine metabolism	ko00410	21	7	14	41	0.201484	0.673252	LOC104585880|LOC104585938|LOC104589227|LOC104589582|LOC104591482|LOC104592273|LOC104593101|LOC104593233|LOC104594074|LOC104595250|LOC104595495|LOC104596514|LOC104597370|LOC104602169|LOC104602256|LOC104605944|LOC104607001|LOC104607896|LOC104610751|LOC104611028|LOC104611053	http://www.genome.jp/kegg-bin/show_pathway?ko00410/K00128%09yellow/K00232%09red/K00276%09green/K01431%09green/K01578%09green/K01580%09yellow/K01918%09red/K05605%09green/K13366%09red/K17839%09red/K23146%09green
Metabolism	Amino acid metabolism	Cysteine and methionine metabolism	ko00270	54	7	47	113	0.206361	0.673131	LOC104586416|LOC104586595|LOC104586745|LOC104586991|LOC104587462|LOC104589052|LOC104589134|LOC104589736|LOC104590884|LOC104592600|LOC104592765|LOC104593236|LOC104593448|LOC104594645|LOC104595148|LOC104596079|LOC104596385|LOC104596386|LOC104596538|LOC104596617|LOC104598555|LOC104599456|LOC104600518|LOC104600872|LOC104601878|LOC104602371|LOC104602468|LOC104602481|LOC104602967|LOC104603133|LOC104603…	http://www.genome.jp/kegg-bin/show_pathway?ko00270/K00016%09green/K00025%09green/K00026%09yellow/K00058%09green/K00133%09green/K00547%09green/K00549%09green/K00558%09green/K00789%09green/K00797%09green/K00811%09green/K00815%09yellow/K00826%09yellow/K00827%09green/K00899%09green/K00928%09green/K01243%09green/K01251%09green/K01611%09green/K01738%09green/K01760%09green/K01761%09red/K01919%09yellow/K…
Metabolism	Amino acid metabolism	Phenylalanine, tyrosine and tryptophan biosynthesis	ko00400	26	4	22	52	0.21125	0.673054	LOC104585665|LOC104587717|LOC104587894|LOC104588604|LOC104589052|LOC104589736|LOC104591422|LOC104592542|LOC104592600|LOC104593158|LOC104596958|LOC104598032|LOC104599456|LOC104600083|LOC104600965|LOC104602468|LOC104604561|LOC104605921|LOC104607268|LOC104608160|LOC104608382|LOC104608403|LOC104608982|LOC104609565|LOC104612491|LOC104612747	http://www.genome.jp/kegg-bin/show_pathway?ko00400/K00766%09green/K00811%09green/K00815%09yellow/K01609%09green/K01626%09red/K01657%09green/K01658%09green/K01695%09green/K01696%09green/K01850%09green/K05359%09yellow/K13832%09green/K14454%09green/K14455%09green/K15227%09green/K15849%09green
Metabolism	Glycan biosynthesis and metabolism	Various types of N-glycan biosynthesis	ko00513	19	1	18	37	0.213338	0.664256	LOC104585661|LOC104587256|LOC104592411|LOC104594636|LOC104594873|LOC104595118|LOC104595766|LOC104596822|LOC104598119|LOC104600811|LOC104600894|LOC104602859|LOC104603798|LOC104607979|LOC104608625|LOC104611128|LOC104611456|LOC104611597|LOC104612173	http://www.genome.jp/kegg-bin/show_pathway?ko00513/K01231%09green/K03842%09green/K03846%09green/K07151%09green/K12373%09green/K12666%09green/K12667%09green/K12668%09green/K12670%09green/K14412%09green/K14413%09red/K19478%09green/K26501%09green/K26502%09green
Metabolism	Metabolism of cofactors and vitamins	Ubiquinone and other terpenoid-quinone biosynthesis	ko00130	25	5	20	50	0.217345	0.661694	LOC104587537|LOC104591634|LOC104592941|LOC104593146|LOC104593756|LOC104595147|LOC104595758|LOC104596869|LOC104596956|LOC104599133|LOC104599134|LOC104599456|LOC104600409|LOC104601639|LOC104603180|LOC104604149|LOC104606110|LOC104608160|LOC104609002|LOC104609470|LOC104610840|LOC104611563|LOC104612757|LOC104613253|LOC104613530	http://www.genome.jp/kegg-bin/show_pathway?ko00130/K00457%09green/K00487%09green/K00591%09green/K00815%09yellow/K01904%09green/K02552%09red/K03809%09yellow/K05928%09green/K06125%09green/K06127%09green/K09834%09green/K12502%09yellow/K14760%09green/K17872%09green/K19222%09red/K23095%09green
Metabolism	Lipid metabolism	Arachidonic acid metabolism	ko00590	9	4	5	16	0.218887	0.651902	LOC104588242|LOC104599338|LOC104600041|LOC104604414|LOC104605942|LOC104607421|LOC104608865|LOC104611351|LOC104612009	http://www.genome.jp/kegg-bin/show_pathway?ko00590/K01047%09yellow/K01254%09green/K05309%09green/K07119%09red/K14674%09yellow/K18592%09yellow
Metabolism	Global and overview maps	2-Oxocarboxylic acid metabolism	ko01210	36	3	33	74	0.220087	0.641529	LOC104586674|LOC104586808|LOC104588306|LOC104588498|LOC104589052|LOC104589134|LOC104589736|LOC104590786|LOC104591846|LOC104592600|LOC104592765|LOC104593346|LOC104593397|LOC104594597|LOC104596619|LOC104598802|LOC104598904|LOC104599289|LOC104599555|LOC104599821|LOC104601278|LOC104602468|LOC104602481|LOC104602773|LOC104603546|LOC104605687|LOC104605885|LOC104606852|LOC104608485|LOC104609254|LOC104610…	http://www.genome.jp/kegg-bin/show_pathway?ko01210/K00030%09green/K00031%09green/K00052%09green/K00053%09green/K00133%09green/K00161%09green/K00162%09green/K00164%09green/K00166%09green/K00382%09green/K00620%09green/K00627%09green/K00658%09green/K00811%09green/K00814%09green/K00818%09green/K00826%09yellow/K00827%09green/K00830%09red/K00928%09green/K01647%09green/K01649%09green/K01653%09green/K016…
Metabolism	Lipid metabolism	Linoleic acid metabolism	ko00591	8	3	5	14	0.22365	0.638333	LOC104591662|LOC104600542|LOC104604414|LOC104608865|LOC104609274|LOC104611351|LOC104611974|LOC104612009	http://www.genome.jp/kegg-bin/show_pathway?ko00591/K00454%09yellow/K01047%09yellow/K14674%09yellow/K15718%09green
Metabolism	Carbohydrate metabolism	Glycolysis / Gluconeogenesis	ko00010	67	17	50	143	0.236175	0.660327	LOC104586674|LOC104587381|LOC104587765|LOC104587947|LOC104587949|LOC104587950|LOC104588051|LOC104589271|LOC104589272|LOC104590463|LOC104590786|LOC104591283|LOC104591592|LOC104592611|LOC104593233|LOC104593397|LOC104593418|LOC104593731|LOC104594948|LOC104595577|LOC104596231|LOC104596537|LOC104597028|LOC104597090|LOC104597708|LOC104597800|LOC104598555|LOC104598802|LOC104598812|LOC104600104|LOC104600…	http://www.genome.jp/kegg-bin/show_pathway?ko00010/K00001%09green/K00002%09green/K00016%09green/K00121%09green/K00128%09yellow/K00131%09red/K00134%09red/K00161%09green/K00162%09green/K00382%09green/K00627%09green/K00844%09green/K00850%09green/K00873%09yellow/K00895%09green/K00927%09green/K01006%09red/K01568%09yellow/K01610%09yellow/K01623%09yellow/K01689%09green/K01785%09green/K01792%09yellow/K01…
Metabolism	Global and overview maps	Biosynthesis of cofactors	ko01240	114	25	89	248	0.237943	0.651963	LOC104585578|LOC104585947|LOC104586416|LOC104587144|LOC104587207|LOC104587382|LOC104587442|LOC104587515|LOC104587537|LOC104587797|LOC104588033|LOC104588652|LOC104589134|LOC104589540|LOC104589634|LOC104590451|LOC104590580|LOC104591286|LOC104591622|LOC104591634|LOC104591645|LOC104592094|LOC104592217|LOC104592937|LOC104592953|LOC104593131|LOC104593146|LOC104593233|LOC104594191|LOC104594486|LOC104594…	http://www.genome.jp/kegg-bin/show_pathway?ko01240/K00002%09green/K00012%09yellow/K00059%09green/K00103%09green/K00128%09yellow/K00208%09green/K00225%09green/K00228%09green/K00231%09green/K00278%09green/K00382%09green/K00457%09green/K00591%09green/K00600%09green/K00763%09red/K00767%09green/K00789%09green/K00793%09yellow/K00794%09green/K00826%09yellow/K00858%09yellow/K00868%09green/K00939%09green/…
Metabolism	Metabolism of other amino acids	Cyanoamino acid metabolism	ko00460	21	6	15	42	0.244505	0.656807	LOC104587780|LOC104588131|LOC104588242|LOC104594813|LOC104597484|LOC104597509|LOC104597529|LOC104597874|LOC104597977|LOC104598958|LOC104600041|LOC104601345|LOC104603498|LOC104604111|LOC104604441|LOC104604959|LOC104606239|LOC104609082|LOC104610634|LOC104611633|LOC104613042	http://www.genome.jp/kegg-bin/show_pathway?ko00460/K00600%09green/K01188%09yellow/K01455%09green/K01501%09green/K05349%09green/K05350%09green/K13034%09green/K13035%09red/K13051%09yellow/K18592%09yellow
Metabolism	Carbohydrate metabolism	Galactose metabolism	ko00052	31	7	24	64	0.252283	0.664667	LOC104586132|LOC104589540|LOC104590451|LOC104591274|LOC104594512|LOC104596231|LOC104596537|LOC104597400|LOC104598740|LOC104600692|LOC104602296|LOC104603444|LOC104603722|LOC104603904|LOC104604460|LOC104605346|LOC104606279|LOC104607072|LOC104607342|LOC104607641|LOC104608278|LOC104608284|LOC104608755|LOC104608892|LOC104609989|LOC104610143|LOC104610144|LOC104610165|LOC104610484|LOC104611225|LOC104613…	http://www.genome.jp/kegg-bin/show_pathway?ko00052/K00844%09green/K00850%09green/K00963%09green/K01193%09green/K01784%09red/K01785%09green/K01835%09green/K06611%09red/K06617%09green/K07407%09yellow/K18819%09red
Genetic Information Processing	Replication and repair	Homologous recombination	ko03440	24	5	19	49	0.265215	0.685556	LOC104588800|LOC104588988|LOC104594646|LOC104595340|LOC104596361|LOC104596706|LOC104597938|LOC104598819|LOC104599954|LOC104601044|LOC104601594|LOC104602810|LOC104603069|LOC104605836|LOC104606018|LOC104606253|LOC104606809|LOC104607713|LOC104608879|LOC104609110|LOC104609450|LOC104609843|LOC104610565|LOC104610895	http://www.genome.jp/kegg-bin/show_pathway?ko03440/K02328%09green/K02335%09green/K03111%09green/K03553%09green/K07466%09yellow/K08991%09green/K10683%09red/K10728%09yellow/K10740%09green/K10866%09green/K10871%09green/K10875%09yellow/K10879%09green/K10881%09green/K10882%09green/K11864%09red/K15362%09green
Metabolism	Amino acid metabolism	Valine, leucine and isoleucine degradation	ko00280	22	6	16	45	0.281919	0.715239	LOC104585938|LOC104589134|LOC104589227|LOC104592273|LOC104593233|LOC104594804|LOC104595150|LOC104595250|LOC104596203|LOC104598802|LOC104598904|LOC104599555|LOC104602481|LOC104604475|LOC104605063|LOC104605885|LOC104607427|LOC104607826|LOC104607896|LOC104608333|LOC104610751|LOC104612934	http://www.genome.jp/kegg-bin/show_pathway?ko00280/K00020%09yellow/K00128%09yellow/K00166%09green/K00253%09red/K00382%09green/K00626%09green/K00826%09yellow/K00827%09green/K01640%09red/K01641%09green/K05605%09green/K09699%09red/K18660%09green/K23146%09green
Genetic Information Processing	Replication and repair	DNA replication	ko03030	21	3	18	43	0.290887	0.724572	LOC104585594|LOC104587736|LOC104588800|LOC104588988|LOC104589003|LOC104589054|LOC104591913|LOC104596361|LOC104597031|LOC104597938|LOC104599804|LOC104601044|LOC104601182|LOC104601594|LOC104603069|LOC104605084|LOC104605513|LOC104605803|LOC104610411|LOC104610895|LOC104612731	http://www.genome.jp/kegg-bin/show_pathway?ko03030/K02209%09green/K02210%09green/K02212%09green/K02328%09green/K02335%09green/K02540%09red/K02542%09green/K03111%09green/K04799%09green/K04802%09green/K07466%09yellow/K10740%09green/K10742%09red/K10743%09green/K10747%09green/K10755%09green
Metabolism	Nucleotide metabolism	Pyrimidine metabolism	ko00240	32	8	24	68	0.320319	0.783638	LOC104586286|LOC104586599|LOC104586648|LOC104588652|LOC104589842|LOC104591622|LOC104591727|LOC104591729|LOC104592884|LOC104593057|LOC104594765|LOC104595495|LOC104595633|LOC104595717|LOC104596523|LOC104597791|LOC104598403|LOC104598499|LOC104599944|LOC104600491|LOC104600908|LOC104600938|LOC104601436|LOC104601889|LOC104602822|LOC104605125|LOC104605368|LOC104606422|LOC104607715|LOC104609882|LOC104609…	http://www.genome.jp/kegg-bin/show_pathway?ko00240/K00876%09red/K00940%09green/K01240%09green/K01431%09green/K01489%09red/K01493%09red/K01520%09green/K01937%09green/K01955%09green/K03787%09yellow/K07023%09green/K10807%09green/K10808%09green/K13800%09green/K13998%09green/K14641%09green/K16329%09red/K16904%09yellow/K24242%09green/K26955%09green
Metabolism	Global and overview maps	Biosynthesis of secondary metabolites	ko01110	616	141	475	1396	0.332187	0.798414	CP|LOC104585578|LOC104585660|LOC104585665|LOC104585673|LOC104585854|LOC104585974|LOC104585991|LOC104586192|LOC104586226|LOC104586384|LOC104586453|LOC104586595|LOC104586605|LOC104586648|LOC104586674|LOC104586745|LOC104586808|LOC104586958|LOC104586991|LOC104587005|LOC104587144|LOC104587215|LOC104587381|LOC104587382|LOC104587537|LOC104587673|LOC104587697|LOC104587717|LOC104587753|LOC104587765|LOC104…	http://www.genome.jp/kegg-bin/show_pathway?ko01110/K00001%09green/K00002%09green/K00006%09green/K00016%09green/K00021%09green/K00025%09green/K00026%09yellow/K00030%09green/K00031%09green/K00033%09yellow/K00036%09yellow/K00052%09green/K00053%09green/K00058%09green/K00059%09green/K00083%09yellow/K00088%09green/K00099%09green/K00106%09red/K00121%09green/K00128%09yellow/K00133%09green/K00134%09red/K0…
Metabolism	Metabolism of terpenoids and polyketides	Diterpenoid biosynthesis	ko00904	11	2	9	22	0.343666	0.811763	LOC104585673|LOC104592309|LOC104595848|LOC104596661|LOC104599747|LOC104606451|LOC104606699|LOC104610036|LOC104610396|LOC104611948|LOC104613494	http://www.genome.jp/kegg-bin/show_pathway?ko00904/K04120%09green/K04121%09green/K04122%09green/K04123%09green/K04124%09red/K04125%09yellow/K05282%09green
Metabolism	Energy metabolism	Methane metabolism	ko00680	27	8	19	58	0.368948	0.856709	LOC104587765|LOC104591176|LOC104592611|LOC104593213|LOC104597028|LOC104597800|LOC104598170|LOC104600104|LOC104600649|LOC104600964|LOC104601180|LOC104602041|LOC104602100|LOC104602724|LOC104603133|LOC104603904|LOC104604460|LOC104606350|LOC104607170|LOC104607517|LOC104609082|LOC104610484|LOC104611594|LOC104611838|LOC104611993|LOC104613119|LOC104613328	http://www.genome.jp/kegg-bin/show_pathway?ko00680/K00058%09green/K00121%09green/K00122%09red/K00600%09green/K00830%09red/K00850%09green/K01070%09green/K01079%09red/K01595%09green/K01623%09yellow/K01689%09green/K01834%09red
Metabolism	Metabolism of other amino acids	Selenocompound metabolism	ko00450	9	1	8	18	0.373426	0.852656	LOC104586745|LOC104587996|LOC104590884|LOC104590895|LOC104593448|LOC104595898|LOC104602208|LOC104603829|LOC104606033	http://www.genome.jp/kegg-bin/show_pathway?ko00450/K00384%09green/K00549%09green/K01760%09green/K01761%09red/K01874%09green/K13811%09green
Metabolism	Metabolism of cofactors and vitamins	Vitamin B6 metabolism	ko00750	8	1	7	16	0.390644	0.877349	LOC104587797|LOC104592217|LOC104593477|LOC104594486|LOC104600632|LOC104602639|LOC104604406|LOC104613225	http://www.genome.jp/kegg-bin/show_pathway?ko00750/K00868%09green/K01733%09green/K05275%09green/K06215%09green/K08681%09green/K13248%09red
Metabolism	Metabolism of terpenoids and polyketides	Monoterpenoid biosynthesis	ko00902	2	0	2	3	0.403719	0.892089	LOC104588464|LOC104593476	http://www.genome.jp/kegg-bin/show_pathway?ko00902/K15095%09green/K23232%09green
Genetic Information Processing	Translation	Aminoacyl-tRNA biosynthesis	ko00970	26	1	25	57	0.425818	0.925986	LOC104588216|LOC104588239|LOC104589945|LOC104589973|LOC104590565|LOC104590895|LOC104591869|LOC104592543|LOC104592742|LOC104596000|LOC104596688|LOC104598521|LOC104598717|LOC104599701|LOC104601541|LOC104602208|LOC104602751|LOC104604212|LOC104606762|LOC104608092|LOC104608503|LOC104608516|LOC104609139|LOC104609663|LOC104611144|LOC104612328	http://www.genome.jp/kegg-bin/show_pathway?ko00970/K01868%09green/K01869%09green/K01870%09green/K01872%09green/K01873%09green/K01874%09green/K01875%09green/K01876%09green/K01880%09green/K01881%09green/K01883%09green/K01885%09green/K01886%09green/K01889%09green/K01890%09green/K01893%09green/K02434%09green/K02435%09yellow/K04567%09green
Metabolism	Metabolism of cofactors and vitamins	Nicotinate and nicotinamide metabolism	ko00760	13	4	9	28	0.450255	0.963827	LOC104586648|LOC104587207|LOC104594251|LOC104594254|LOC104596523|LOC104601051|LOC104603558|LOC104605835|LOC104606325|LOC104606581|LOC104606668|LOC104607715|LOC104608415	http://www.genome.jp/kegg-bin/show_pathway?ko00760/K00278%09green/K00763%09red/K00767%09green/K00858%09yellow/K01240%09green/K03787%09yellow/K11416%09green/K18551%09green/K26956%09green
Metabolism	Lipid metabolism	Fatty acid degradation	ko00071	20	7	13	44	0.456287	0.961713	LOC104587046|LOC104587947|LOC104587949|LOC104587950|LOC104589271|LOC104589272|LOC104591592|LOC104593233|LOC104593731|LOC104594917|LOC104595813|LOC104598910|LOC104602100|LOC104602724|LOC104605063|LOC104605944|LOC104607053|LOC104607896|LOC104609750|LOC104612316	http://www.genome.jp/kegg-bin/show_pathway?ko00071/K00001%09green/K00121%09green/K00128%09yellow/K00232%09red/K00252%09green/K00626%09green/K01897%09yellow/K07517%09red/K10527%09red/K18857%09yellow
Metabolism	Biosynthesis of other secondary metabolites	Isoquinoline alkaloid biosynthesis	ko00950	15	2	13	33	0.478811	0.993896	LOC104586605|LOC104589052|LOC104589736|LOC104591482|LOC104592600|LOC104593101|LOC104596514|LOC104599456|LOC104600083|LOC104600990|LOC104602256|LOC104602468|LOC104605921|LOC104608160|LOC104610815	http://www.genome.jp/kegg-bin/show_pathway?ko00950/K00276%09green/K00811%09green/K00815%09yellow/K01593%09green/K13397%09red/K14454%09green/K14455%09green/K15849%09green
Metabolism	Glycan biosynthesis and metabolism	N-Glycan biosynthesis	ko00510	22	0	22	49	0.478852	0.979146	LOC104585661|LOC104587256|LOC104588568|LOC104588815|LOC104592411|LOC104593072|LOC104594789|LOC104594790|LOC104594873|LOC104595118|LOC104595766|LOC104600811|LOC104600894|LOC104602859|LOC104603798|LOC104606656|LOC104607979|LOC104608625|LOC104609859|LOC104611456|LOC104611471|LOC104611597	http://www.genome.jp/kegg-bin/show_pathway?ko00510/K00737%09green/K01001%09green/K01231%09green/K03842%09green/K03846%09green/K03849%09green/K05546%09green/K07151%09green/K07252%09green/K09658%09green/K12666%09green/K12667%09green/K12668%09green/K12670%09green/K19478%09green/K26501%09green/K26502%09green
Metabolism	Energy metabolism	Nitrogen metabolism	ko00910	18	3	15	40	0.486869	0.980898	LOC104587211|LOC104593135|LOC104596403|LOC104597678|LOC104600364|LOC104601345|LOC104602811|LOC104604004|LOC104604557|LOC104604575|LOC104606370|LOC104607404|LOC104607411|LOC104611147|LOC104611242|LOC104611350|LOC104611633|LOC104611902	http://www.genome.jp/kegg-bin/show_pathway?ko00910/K00261%09green/K00264%09yellow/K00284%09green/K00459%09green/K01455%09green/K01501%09green/K01673%09yellow/K01674%09green/K01725%09green/K01915%09yellow/K02575%09green
Metabolism	Carbohydrate metabolism	Propanoate metabolism	ko00640	18	3	15	40	0.486869	0.966682	LOC104585660|LOC104585938|LOC104589227|LOC104589357|LOC104592273|LOC104594074|LOC104595250|LOC104598555|LOC104598802|LOC104598832|LOC104598904|LOC104599555|LOC104600091|LOC104600926|LOC104605944|LOC104606040|LOC104606258|LOC104610751	http://www.genome.jp/kegg-bin/show_pathway?ko00640/K00016%09green/K00166%09green/K00232%09red/K00382%09green/K01578%09green/K01637%09green/K01900%09green/K01961%09green/K01962%09green/K02160%09green/K05605%09green/K09699%09red/K11262%09red/K23146%09green
Genetic Information Processing	Replication and repair	Base excision repair	ko03410	21	1	20	47	0.493541	0.965931	LOC104585594|LOC104585997|LOC104587736|LOC104592285|LOC104592681|LOC104595671|LOC104595760|LOC104597031|LOC104599795|LOC104601182|LOC104601594|LOC104601852|LOC104602205|LOC104603287|LOC104605803|LOC104607697|LOC104610746|LOC104610895|LOC104611795|LOC104612200|LOC104612731	http://www.genome.jp/kegg-bin/show_pathway?ko03410/K01142%09green/K01246%09green/K01247%09green/K02328%09green/K02335%09green/K03648%09green/K04799%09green/K04802%09green/K07759%09green/K10747%09green/K10755%09green/K10798%09red/K10803%09green/K10862%09green
Metabolism	Lipid metabolism	Sphingolipid metabolism	ko00600	16	2	14	36	0.520737	1	LOC104585820|LOC104586429|LOC104587417|LOC104589487|LOC104591274|LOC104594512|LOC104594636|LOC104598149|LOC104605677|LOC104610143|LOC104610144|LOC104610165|LOC104611128|LOC104612173|LOC104612425|LOC104612605	http://www.genome.jp/kegg-bin/show_pathway?ko00600/K04708%09green/K04712%09green/K04713%09green/K04718%09green/K07407%09yellow/K12373%09green/K17108%09yellow
Metabolism	Metabolism of cofactors and vitamins	Thiamine metabolism	ko00730	9	1	8	20	0.533539	1	LOC104588418|LOC104589634|LOC104591698|LOC104592937|LOC104595318|LOC104598785|LOC104600981|LOC104603772|LOC104613474	http://www.genome.jp/kegg-bin/show_pathway?ko00730/K00939%09green/K01662%09green/K06928%09green/K06949%09red/K14153%09green/K20896%09green/K22911%09green
Metabolism	Carbohydrate metabolism	Pentose phosphate pathway	ko00030	31	10	21	71	0.537844	1	LOC104587753|LOC104587765|LOC104588051|LOC104590447|LOC104591632|LOC104592611|LOC104592969|LOC104593116|LOC104595031|LOC104596071|LOC104596231|LOC104598063|LOC104598575|LOC104599589|LOC104600406|LOC104602041|LOC104603324|LOC104603722|LOC104603836|LOC104603904|LOC104604460|LOC104606444|LOC104606613|LOC104607342|LOC104607517|LOC104608602|LOC104609360|LOC104610402|LOC104610484|LOC104611478|LOC104613…	http://www.genome.jp/kegg-bin/show_pathway?ko00030/K00033%09yellow/K00036%09yellow/K00131%09red/K00615%09red/K00616%09green/K00850%09green/K00852%09green/K00895%09green/K00948%09yellow/K01057%09green/K01623%09yellow/K01783%09green/K01807%09yellow/K01810%09green/K01835%09green
Cellular Processes	Transport and catabolism	Efferocytosis	ko04148	24	7	17	55	0.546462	1	LOC104586334|LOC104587015|LOC104587405|LOC104591692|LOC104592147|LOC104593463|LOC104594464|LOC104595092|LOC104595151|LOC104595216|LOC104595399|LOC104595781|LOC104598256|LOC104599986|LOC104601460|LOC104602265|LOC104604173|LOC104604250|LOC104605677|LOC104606960|LOC104607922|LOC104609830|LOC104612605|LOC104613184	http://www.genome.jp/kegg-bin/show_pathway?ko04148/K01052%09yellow/K01476%09red/K04392%09green/K04718%09green/K07887%09yellow/K07897%09yellow/K08057%09green/K14802%09green/K23678%09red/K26935%09green
Metabolism	Lipid metabolism	Cutin, suberine and wax biosynthesis	ko00073	19	11	8	44	0.577054	1	LOC104585974|LOC104589612|LOC104590840|LOC104592816|LOC104594233|LOC104596033|LOC104596253|LOC104596254|LOC104600715|LOC104602791|LOC104606580|LOC104606653|LOC104607392|LOC104607440|LOC104607724|LOC104607759|LOC104608328|LOC104612469|LOC104612965	http://www.genome.jp/kegg-bin/show_pathway?ko00073/K13356%09yellow/K15398%09red/K15400%09green/K15403%09red/K15404%09yellow/K17991%09yellow/K20769%09yellow/K21995%09red/K27538%09green
Metabolism	Metabolism of cofactors and vitamins	Lipoic acid metabolism	ko00785	15	3	12	35	0.596938	1	LOC104586674|LOC104588306|LOC104590786|LOC104593397|LOC104596619|LOC104598802|LOC104598904|LOC104599201|LOC104599289|LOC104599555|LOC104602773|LOC104610395|LOC104611005|LOC104612573|LOC104612758	http://www.genome.jp/kegg-bin/show_pathway?ko00785/K00161%09green/K00162%09green/K00164%09green/K00166%09green/K00382%09green/K00605%09green/K00627%09green/K00658%09green/K02437%09red/K03644%09green/K09699%09red
Environmental Information Processing	Signaling molecules and interaction	Hormone signaling	ko04081	4	2	2	9	0.604486	1	LOC104586141|LOC104596867|LOC104605421|LOC104608703	http://www.genome.jp/kegg-bin/show_pathway?ko04081/K07297%09yellow/K14685%09green
Metabolism	Amino acid metabolism	Valine, leucine and isoleucine biosynthesis	ko00290	6	1	5	14	0.621316	1	LOC104586808|LOC104588498|LOC104589134|LOC104605687|LOC104610141|LOC104612934	http://www.genome.jp/kegg-bin/show_pathway?ko00290/K00052%09green/K00053%09green/K00826%09yellow/K01649%09green/K01653%09green
Metabolism	Metabolism of cofactors and vitamins	Riboflavin metabolism	ko00740	11	5	6	26	0.624253	1	LOC104586216|LOC104587144|LOC104587382|LOC104595175|LOC104596078|LOC104599270|LOC104604633|LOC104607263|LOC104608234|LOC104612201|LOC104612308	http://www.genome.jp/kegg-bin/show_pathway?ko00740/K00793%09yellow/K00794%09green/K00953%09yellow/K11752%09green/K14379%09green/K14652%09red/K22912%09red/K22949%09red
Metabolism	Metabolism of terpenoids and polyketides	Brassinosteroid biosynthesis	ko00905	8	1	7	19	0.636015	1	LOC104595015|LOC104595746|LOC104599689|LOC104601254|LOC104601879|LOC104608289|LOC104609273|LOC104610317	http://www.genome.jp/kegg-bin/show_pathway?ko00905/K09587%09green/K09588%09green/K09590%09green/K12639%09green/K15639%09yellow/K20623%09green
Metabolism	Lipid metabolism	Biosynthesis of unsaturated fatty acids	ko01040	8	2	6	19	0.636015	1	LOC104586995|LOC104591581|LOC104593003|LOC104595487|LOC104598225|LOC104603541|LOC104605944|LOC104611778	http://www.genome.jp/kegg-bin/show_pathway?ko01040/K00232%09red/K03921%09green/K10251%09yellow/K10256%09green/K10703%09green
Cellular Processes	Transport and catabolism	Phagosome	ko04145	37	5	32	88	0.651153	1	LOC104586334|LOC104586772|LOC104587015|LOC104587405|LOC104587798|LOC104588373|LOC104588665|LOC104589106|LOC104589267|LOC104590658|LOC104591739|LOC104592147|LOC104595092|LOC104595151|LOC104595216|LOC104595399|LOC104596096|LOC104597195|LOC104597659|LOC104598256|LOC104599986|LOC104600459|LOC104604220|LOC104604250|LOC104605561|LOC104607854|LOC104607922|LOC104608425|LOC104608696|LOC104608711|LOC104609…	http://www.genome.jp/kegg-bin/show_pathway?ko04145/K00921%09green/K02145%09green/K02146%09green/K02149%09green/K02150%09green/K02152%09green/K02154%09green/K02155%09green/K04392%09green/K07342%09green/K07374%09yellow/K07375%09yellow/K07887%09yellow/K07897%09yellow/K08057%09green
Genetic Information Processing	Replication and repair	Mismatch repair	ko03430	15	3	12	36	0.651368	1	LOC104587179|LOC104587736|LOC104588800|LOC104588988|LOC104596361|LOC104597031|LOC104597938|LOC104598798|LOC104601044|LOC104601182|LOC104601594|LOC104603069|LOC104605803|LOC104606810|LOC104612731	http://www.genome.jp/kegg-bin/show_pathway?ko03430/K02328%09green/K03111%09green/K04802%09green/K07456%09red/K07466%09yellow/K08737%09green/K08739%09red/K10740%09green/K10747%09green/K10755%09green
Metabolism	Biosynthesis of other secondary metabolites	Biosynthesis of various plant secondary metabolites	ko00999	23	5	18	55	0.651627	1	LOC104585665|LOC104587780|LOC104589211|LOC104589800|LOC104591918|LOC104594813|LOC104596322|LOC104597509|LOC104597529|LOC104597977|LOC104598958|LOC104601720|LOC104603498|LOC104604111|LOC104604441|LOC104604526|LOC104604959|LOC104605079|LOC104606239|LOC104607226|LOC104607965|LOC104612098|LOC104613042	http://www.genome.jp/kegg-bin/show_pathway?ko00999/K00789%09green/K01188%09yellow/K05349%09green/K05350%09green/K05953%09green/K06892%09green/K13832%09green/K15813%09green/K21371%09green/K21568%09green/K22374%09yellow/K23136%09green/K23260%09red
Metabolism	Metabolism of other amino acids	Phosphonate and phosphinate metabolism	ko00440	3	1	2	7	0.654748	1	LOC104600402|LOC104601607|LOC104612937	http://www.genome.jp/kegg-bin/show_pathway?ko00440/K00967%09green/K00968%09red
Cellular Processes	Transport and catabolism	Peroxisome	ko04146	36	17	19	86	0.663181	1	LOC104586551|LOC104587046|LOC104587340|LOC104587760|LOC104588486|LOC104593912|LOC104594074|LOC104595813|LOC104596334|LOC104596451|LOC104597661|LOC104598236|LOC104599821|LOC104601219|LOC104601441|LOC104602348|LOC104602842|LOC104603426|LOC104603756|LOC104605944|LOC104606404|LOC104606515|LOC104606983|LOC104607053|LOC104607724|LOC104607759|LOC104607826|LOC104608015|LOC104609076|LOC104609962|LOC104611…	http://www.genome.jp/kegg-bin/show_pathway?ko04146/K00031%09green/K00106%09red/K00232%09red/K00306%09green/K00477%09red/K00830%09red/K00869%09green/K01578%09green/K01640%09red/K01897%09yellow/K03781%09red/K04564%09green/K04565%09green/K11147%09green/K11517%09green/K12261%09red/K12663%09red/K13336%09yellow/K13337%09red/K13342%09red/K13344%09red/K13347%09green/K13348%09yellow/K13354%09red/K13356%09…
Metabolism	Carbohydrate metabolism	Fructose and mannose metabolism	ko00051	26	6	20	63	0.687186	1	LOC104587765|LOC104588051|LOC104588090|LOC104590106|LOC104592611|LOC104594152|LOC104596039|LOC104596223|LOC104597092|LOC104599385|LOC104601119|LOC104601824|LOC104602041|LOC104602920|LOC104603836|LOC104603904|LOC104604460|LOC104605197|LOC104605215|LOC104605346|LOC104605564|LOC104607483|LOC104607517|LOC104608892|LOC104610484|LOC104613328	http://www.genome.jp/kegg-bin/show_pathway?ko00051/K00844%09green/K00847%09yellow/K00850%09green/K00895%09green/K00966%09green/K01623%09yellow/K01711%09green/K01803%09green/K01809%09green/K19355%09yellow
Metabolism	Metabolism of cofactors and vitamins	One carbon pool by folate	ko00670	17	3	14	42	0.709605	1	LOC104587442|LOC104594138|LOC104594645|LOC104595633|LOC104598485|LOC104598802|LOC104599940|LOC104601878|LOC104602967|LOC104604526|LOC104605109|LOC104607975|LOC104609082|LOC104610395|LOC104611005|LOC104611397|LOC104612758	http://www.genome.jp/kegg-bin/show_pathway?ko00670/K00130%09green/K00382%09green/K00499%09green/K00547%09green/K00600%09green/K00601%09green/K00605%09green/K00789%09green/K01251%09green/K01433%09green/K01934%09green/K01938%09red/K02437%09red/K13998%09green
Metabolism	Biosynthesis of other secondary metabolites	Anthocyanin biosynthesis	ko00942	2	0	2	5	0.721544	1	LOC104613452|LOC104613453	http://www.genome.jp/kegg-bin/show_pathway?ko00942/K12930%09green
Metabolism	Biosynthesis of other secondary metabolites	Stilbenoid, diarylheptanoid and gingerol biosynthesis	ko00945	9	0	9	23	0.735926	1	LOC104588272|LOC104588431|LOC104588441|LOC104593598|LOC104593756|LOC104601639|LOC104601739|LOC104603237|LOC104603248	http://www.genome.jp/kegg-bin/show_pathway?ko00945/K00487%09green/K00588%09green/K09754%09green/K13065%09green
Metabolism	Biosynthesis of other secondary metabolites	Betalain biosynthesis	ko00965	3	1	2	8	0.754207	1	LOC104596731|LOC104600990|LOC104610815	http://www.genome.jp/kegg-bin/show_pathway?ko00965/K01593%09green/K15777%09red
Genetic Information Processing	Replication and repair	Non-homologous end-joining	ko03450	3	1	2	8	0.754207	1	LOC104585594|LOC104609450|LOC104611834	http://www.genome.jp/kegg-bin/show_pathway?ko03450/K04799%09green/K10866%09green/K10885%09red
Metabolism	Lipid metabolism	Glycerolipid metabolism	ko00561	43	17	26	106	0.763384	1	LOC104585974|LOC104586047|LOC104587673|LOC104588410|LOC104588607|LOC104589237|LOC104590241|LOC104591274|LOC104592074|LOC104592098|LOC104592530|LOC104593233|LOC104594512|LOC104594673|LOC104595266|LOC104595775|LOC104596036|LOC104596970|LOC104596978|LOC104597090|LOC104597312|LOC104597462|LOC104600613|LOC104604503|LOC104604905|LOC104605026|LOC104605706|LOC104606652|LOC104606873|LOC104607168|LOC104607…	http://www.genome.jp/kegg-bin/show_pathway?ko00561/K00002%09green/K00128%09yellow/K00655%09red/K00679%09yellow/K00864%09green/K00901%09green/K01046%09red/K01054%09yellow/K03715%09red/K06119%09green/K07407%09yellow/K09480%09yellow/K13506%09green/K13508%09yellow/K13513%09green/K13523%09green/K14674%09yellow/K15728%09red/K15918%09green/K18693%09yellow/K22848%09red/K22849%09green/K22920%09red/K27538%…
Metabolism	Biosynthesis of other secondary metabolites	Glucosinolate biosynthesis	ko00966	2	1	1	6	0.817863	1	LOC104589134|LOC104612934	http://www.genome.jp/kegg-bin/show_pathway?ko00966/K00826%09yellow
Metabolism	Lipid metabolism	Glycerophospholipid metabolism	ko00564	54	13	41	135	0.821658	1	LOC104586258|LOC104587673|LOC104588555|LOC104588787|LOC104590301|LOC104591517|LOC104591750|LOC104591797|LOC104592359|LOC104592800|LOC104594180|LOC104594181|LOC104594475|LOC104594673|LOC104594713|LOC104595333|LOC104595387|LOC104595775|LOC104596036|LOC104596943|LOC104596970|LOC104597462|LOC104597936|LOC104599310|LOC104599329|LOC104599869|LOC104600073|LOC104600402|LOC104601607|LOC104601850|LOC104602…	http://www.genome.jp/kegg-bin/show_pathway?ko00564/K00006%09green/K00550%09green/K00655%09red/K00901%09green/K00967%09green/K00968%09red/K00995%09green/K00999%09green/K01047%09yellow/K01094%09green/K01114%09yellow/K01115%09yellow/K01126%09green/K01517%09green/K01613%09red/K05929%09green/K06123%09green/K06130%09green/K13506%09green/K13508%09yellow/K13513%09green/K13523%09green/K14156%09green/K1467…
Metabolism	Lipid metabolism	Fatty acid elongation	ko00062	14	6	8	38	0.840953	1	LOC104590994|LOC104591072|LOC104591581|LOC104592338|LOC104593003|LOC104594650|LOC104594723|LOC104595487|LOC104595997|LOC104599267|LOC104601857|LOC104601864|LOC104609296|LOC104610478	http://www.genome.jp/kegg-bin/show_pathway?ko00062/K01074%09green/K07512%09green/K10251%09yellow/K10703%09green/K15397%09yellow
Metabolism	Metabolism of cofactors and vitamins	Pantothenate and CoA biosynthesis	ko00770	9	4	5	26	0.868696	1	LOC104586808|LOC104589134|LOC104593233|LOC104595495|LOC104602169|LOC104605687|LOC104607001|LOC104607896|LOC104612934	http://www.genome.jp/kegg-bin/show_pathway?ko00770/K00053%09green/K00128%09yellow/K00826%09yellow/K01431%09green/K01653%09green/K01918%09red/K17839%09red
Metabolism	Biosynthesis of other secondary metabolites	Neomycin, kanamycin and gentamicin biosynthesis	ko00524	2	0	2	7	0.883109	1	LOC104605346|LOC104608892	http://www.genome.jp/kegg-bin/show_pathway?ko00524/K00844%09green
Genetic Information Processing	Transcription	RNA polymerase	ko03020	16	2	14	46	0.912643	1	LOC104589430|LOC104589806|LOC104590192|LOC104593209|LOC104595744|LOC104602122|LOC104603087|LOC104603134|LOC104607474|LOC104607618|LOC104609240|LOC104610226|LOC104610372|LOC104612429|LOC104612685|N623_p074	http://www.genome.jp/kegg-bin/show_pathway?ko03020/K03000%09green/K03004%09green/K03005%09red/K03009%09green/K03011%09green/K03012%09green/K03013%09green/K03022%09green/K03023%09green/K03026%09green/K03046%09red/K14721%09green/K16250%09green/K16251%09green/K16252%09green/K16253%09green
Metabolism	Lipid metabolism	alpha-Linolenic acid metabolism	ko00592	22	9	13	62	0.922076	1	LOC104587947|LOC104587949|LOC104587950|LOC104588691|LOC104588787|LOC104589271|LOC104589272|LOC104591662|LOC104592940|LOC104595823|LOC104598910|LOC104600542|LOC104603032|LOC104604414|LOC104605944|LOC104608865|LOC104609274|LOC104610503|LOC104611351|LOC104611567|LOC104612009|LOC104613091	http://www.genome.jp/kegg-bin/show_pathway?ko00592/K00232%09red/K00454%09yellow/K01047%09yellow/K01723%09red/K05894%09green/K10525%09green/K10526%09red/K10527%09red/K14674%09yellow/K16818%09yellow/K18857%09yellow
Environmental Information Processing	Membrane transport	ABC transporters	ko02010	30	13	17	83	0.930919	1	LOC104585643|LOC104587769|LOC104587922|LOC104592304|LOC104592319|LOC104592320|LOC104594225|LOC104595019|LOC104595283|LOC104595284|LOC104596159|LOC104596809|LOC104597187|LOC104597910|LOC104598966|LOC104599548|LOC104600295|LOC104600760|LOC104606319|LOC104606321|LOC104606709|LOC104607124|LOC104608388|LOC104608659|LOC104608957|LOC104609605|LOC104610126|LOC104610442|LOC104611337|LOC104613403	http://www.genome.jp/kegg-bin/show_pathway?ko02010/K05657%09green/K05658%09yellow/K05666%09yellow/K05681%09yellow/K08711%09yellow
Organismal Systems	Digestive system	Folate transport and metabolism	ko04981	19	8	11	55	0.932585	1	LOC104587769|LOC104594225|LOC104596809|LOC104598966|LOC104599548|LOC104599940|LOC104600295|LOC104600760|LOC104601878|LOC104602967|LOC104606319|LOC104606321|LOC104606709|LOC104608659|LOC104609082|LOC104610126|LOC104610442|LOC104611337|LOC104613403	http://www.genome.jp/kegg-bin/show_pathway?ko04981/K00547%09green/K00600%09green/K01934%09green/K05666%09yellow/K05681%09yellow
Metabolism	Energy metabolism	Oxidative phosphorylation	ko00190	54	8	46	144	0.940859	1	LOC104585773|LOC104586201|LOC104586252|LOC104588337|LOC104588373|LOC104588621|LOC104588665|LOC104589267|LOC104589639|LOC104590658|LOC104591674|LOC104591939|LOC104594606|LOC104594770|LOC104594771|LOC104594915|LOC104595332|LOC104595705|LOC104597429|LOC104597951|LOC104598890|LOC104599179|LOC104599294|LOC104600773|LOC104601478|LOC104601833|LOC104601877|LOC104601922|LOC104604437|LOC104605690|LOC104606…	http://www.genome.jp/kegg-bin/show_pathway?ko00190/K00234%09green/K00235%09green/K00413%09green/K00416%09green/K00419%09green/K01507%09yellow/K02113%09red/K02114%09green/K02115%09green/K02134%09green/K02136%09green/K02137%09green/K02138%09green/K02140%09green/K02145%09green/K02146%09green/K02149%09green/K02150%09green/K02152%09green/K02154%09green/K02155%09green/K02260%09green/K02265%09green/K022…
Metabolism	Metabolism of terpenoids and polyketides	Sesquiterpenoid and triterpenoid biosynthesis	ko00909	4	1	3	15	0.946573	1	LOC104589211|LOC104593853|LOC104609137|LOC104610585	http://www.genome.jp/kegg-bin/show_pathway?ko00909/K00511%09green/K15813%09green/K15891%09green/K20659%09red
Metabolism	Amino acid metabolism	Tryptophan metabolism	ko00380	20	2	18	59	0.949815	1	LOC104587816|LOC104588306|LOC104588383|LOC104588924|LOC104591457|LOC104592313|LOC104593122|LOC104593123|LOC104593233|LOC104594917|LOC104596619|LOC104598802|LOC104600990|LOC104601345|LOC104603756|LOC104603846|LOC104605063|LOC104605553|LOC104607896|LOC104610815	http://www.genome.jp/kegg-bin/show_pathway?ko00380/K00128%09yellow/K00252%09green/K00382%09green/K00626%09green/K00658%09green/K01426%09green/K01501%09green/K01593%09green/K03781%09red/K11816%09green/K16903%09green/K22450%09green/K23947%09green
Environmental Information Processing	Signal transduction	Phosphatidylinositol signaling system	ko04070	18	4	14	54	0.95248	1	LOC104587650|LOC104588781|LOC104589111|LOC104589843|LOC104594191|LOC104595636|LOC104600459|LOC104605706|LOC104606566|LOC104606715|LOC104607238|LOC104607407|LOC104608420|LOC104608548|LOC104608955|LOC104610234|LOC104610977|LOC104613252	http://www.genome.jp/kegg-bin/show_pathway?ko04070/K00889%09green/K00901%09green/K00913%09green/K00915%09green/K00921%09green/K00999%09green/K01092%09green/K01110%09red/K02183%09yellow/K10047%09yellow/K10572%09red/K15422%09green
Metabolism	Amino acid metabolism	Histidine metabolism	ko00340	3	1	2	13	0.966083	1	LOC104593233|LOC104607896|LOC104610809	http://www.genome.jp/kegg-bin/show_pathway?ko00340/K00128%09yellow/K01693%09green
Metabolism	Biosynthesis of other secondary metabolites	Flavonoid biosynthesis	ko00941	20	2	18	61	0.967675	1	LOC104587834|LOC104588272|LOC104588431|LOC104588441|LOC104589331|LOC104593362|LOC104593598|LOC104593756|LOC104594676|LOC104596228|LOC104598992|LOC104600246|LOC104601639|LOC104601739|LOC104602160|LOC104603047|LOC104603237|LOC104603248|LOC104604944|LOC104608517	http://www.genome.jp/kegg-bin/show_pathway?ko00941/K00475%09red/K00487%09green/K00588%09green/K00660%09green/K01859%09green/K05277%09green/K05278%09green/K05280%09green/K08695%09yellow/K09754%09green/K13065%09green/K13081%09green/K13082%09green/K22845%09green
Environmental Information Processing	Signal transduction	Plant hormone signal transduction	ko04075	172	50	122	437	0.967766	1	LOC104585725|LOC104585903|LOC104586117|LOC104586320|LOC104586382|LOC104586576|LOC104586892|LOC104587399|LOC104587436|LOC104587541|LOC104587650|LOC104587709|LOC104588130|LOC104588531|LOC104588781|LOC104588924|LOC104588936|LOC104589005|LOC104589024|LOC104589140|LOC104589525|LOC104589692|LOC104589694|LOC104589695|LOC104589704|LOC104589716|LOC104589794|LOC104590115|LOC104590153|LOC104590488|LOC104591…	http://www.genome.jp/kegg-bin/show_pathway?ko04075/K00924%09green/K01915%09yellow/K02183%09yellow/K11816%09green/K13412%09yellow/K13415%09yellow/K13422%09yellow/K13449%09green/K13464%09yellow/K13946%09green/K14431%09yellow/K14432%09yellow/K14484%09yellow/K14485%09yellow/K14486%09green/K14487%09green/K14488%09yellow/K14489%09yellow/K14490%09green/K14491%09yellow/K14492%09yellow/K14494%09green/K144…
Genetic Information Processing	Folding, sorting and degradation	Protein export	ko03060	21	3	18	64	0.970113	1	LOC104588627|LOC104588864|LOC104589646|LOC104591630|LOC104591739|LOC104591856|LOC104592185|LOC104592832|LOC104596766|LOC104601215|LOC104602972|LOC104604054|LOC104604061|LOC104605240|LOC104605377|LOC104606657|LOC104610186|LOC104610480|LOC104610784|LOC104612422|LOC104613335	http://www.genome.jp/kegg-bin/show_pathway?ko03060/K03100%09green/K03104%09green/K03105%09green/K03106%09red/K03107%09green/K03108%09green/K03109%09green/K03116%09green/K03118%09red/K07342%09green/K09490%09red/K09647%09green/K09648%09green/K12272%09green/K12947%09green/K12948%09green/K13280%09green/K27164%09green
Genetic Information Processing	Replication and repair	Nucleotide excision repair	ko03420	24	4	20	73	0.976345	1	LOC104587159|LOC104587736|LOC104588800|LOC104589806|LOC104589833|LOC104590192|LOC104593645|LOC104596361|LOC104597031|LOC104597938|LOC104600897|LOC104601182|LOC104601594|LOC104603134|LOC104604030|LOC104604784|LOC104605803|LOC104607248|LOC104607867|LOC104609178|LOC104609709|LOC104610226|LOC104610895|LOC104612731	http://www.genome.jp/kegg-bin/show_pathway?ko03420/K02202%09green/K02328%09green/K02335%09green/K03009%09green/K03011%09green/K03012%09green/K03013%09green/K03144%09green/K04802%09green/K06634%09green/K07466%09yellow/K10570%09red/K10610%09green/K10740%09green/K10747%09green/K10755%09green/K10839%09green/K10841%09red/K10842%09green/K23720%09yellow
Environmental Information Processing	Signal transduction	MAPK signaling pathway - plant	ko04016	59	23	36	163	0.97706	1	LOC104586382|LOC104587399|LOC104587650|LOC104588781|LOC104589005|LOC104589140|LOC104590332|LOC104591622|LOC104592057|LOC104592443|LOC104593461|LOC104593526|LOC104593772|LOC104594495|LOC104594741|LOC104595512|LOC104596035|LOC104596056|LOC104597078|LOC104597107|LOC104597452|LOC104597513|LOC104598403|LOC104598989|LOC104599099|LOC104599347|LOC104599525|LOC104600229|LOC104600341|LOC104600563|LOC104600…	http://www.genome.jp/kegg-bin/show_pathway?ko04016/K00940%09green/K02183%09yellow/K03781%09red/K13422%09yellow/K13424%09red/K13425%09green/K13447%09yellow/K13449%09green/K14496%09red/K14497%09yellow/K14498%09red/K14509%09green/K14510%09red/K14514%09yellow/K14515%09red/K17686%09green/K20536%09green/K20547%09red/K20557%09green/K20604%09red/K20606%09green/K20716%09red/K20717%09green/K20718%09green/K…
Cellular Processes	Transport and catabolism	Autophagy - other	ko04136	11	10	1	38	0.978161	1	LOC104586254|LOC104590521|LOC104595865|LOC104596030|LOC104597226|LOC104598547|LOC104601950|LOC104602316|LOC104605989|LOC104607118|LOC104610951	http://www.genome.jp/kegg-bin/show_pathway?ko04136/K07204%09red/K08266%09green/K08331%09red/K08341%09red/K17906%09red/K17907%09red/K19730%09red
Metabolism	Biosynthesis of other secondary metabolites	Flavone and flavonol biosynthesis	ko00944	1	0	1	7	0.981746	1	LOC104598992	http://www.genome.jp/kegg-bin/show_pathway?ko00944/K05280%09green
Metabolism	Metabolism of cofactors and vitamins	Folate biosynthesis	ko00790	8	3	5	30	0.98209	1	LOC104591286|LOC104595633|LOC104598169|LOC104599270|LOC104599458|LOC104603544|LOC104603847|LOC104606743	http://www.genome.jp/kegg-bin/show_pathway?ko00790/K01113%09green/K01307%09green/K01633%09green/K03639%09red/K13941%09green/K13998%09green/K14652%09red/K18482%09red
Genetic Information Processing	Folding, sorting and degradation	Proteasome	ko03050	21	2	19	67	0.985111	1	LOC104586580|LOC104587556|LOC104591540|LOC104592980|LOC104593036|LOC104593552|LOC104595610|LOC104596581|LOC104598635|LOC104601143|LOC104601831|LOC104603613|LOC104604242|LOC104605792|LOC104605849|LOC104606407|LOC104607011|LOC104609110|LOC104609863|LOC104610747|LOC104610795	http://www.genome.jp/kegg-bin/show_pathway?ko03050/K02725%09green/K02726%09green/K02727%09green/K02730%09green/K02731%09green/K02734%09green/K02735%09green/K02739%09green/K03030%09green/K03036%09green/K03037%09green/K03039%09green/K03064%09green/K06693%09red/K06700%09red/K10881%09green
Genetic Information Processing	Translation	Ribosome biogenesis in eukaryotes	ko03008	33	4	29	99	0.985445	1	LOC104585639|LOC104585838|LOC104587607|LOC104588032|LOC104590623|LOC104590897|LOC104591749|LOC104592751|LOC104592928|LOC104595591|LOC104595675|LOC104596005|LOC104596020|LOC104596848|LOC104597067|LOC104597679|LOC104597687|LOC104597811|LOC104600026|LOC104600895|LOC104601142|LOC104604284|LOC104605227|LOC104605236|LOC104606970|LOC104608858|LOC104609065|LOC104609684|LOC104609884|LOC104610635|LOC104610…	http://www.genome.jp/kegg-bin/show_pathway?ko03008/K01164%09green/K03537%09green/K03539%09yellow/K03685%09red/K06943%09green/K07562%09red/K07936%09green/K11128%09green/K11129%09green/K11130%09green/K11131%09green/K12845%09green/K14285%09green/K14525%09green/K14539%09red/K14544%09green/K14546%09green/K14548%09green/K14549%09green/K14555%09green/K14560%09green/K14561%09green/K14563%09green/K14564%0…
Genetic Information Processing	Folding, sorting and degradation	Ubiquitin mediated proteolysis	ko04120	49	16	33	141	0.986856	1	LOC104585939|LOC104586319|LOC104586754|LOC104589128|LOC104589185|LOC104589584|LOC104590878|LOC104591049|LOC104591414|LOC104592252|LOC104592847|LOC104593164|LOC104593323|LOC104593413|LOC104594115|LOC104594929|LOC104595288|LOC104595765|LOC104596045|LOC104596446|LOC104596699|LOC104596763|LOC104596981|LOC104597580|LOC104598530|LOC104598778|LOC104599129|LOC104599599|LOC104601054|LOC104601844|LOC104603…	http://www.genome.jp/kegg-bin/show_pathway?ko04120/K02927%09green/K02977%09green/K03094%09green/K03348%09green/K03351%09green/K03352%09green/K03353%09green/K03355%09green/K03357%09green/K03363%09green/K03364%09green/K03873%09green/K03875%09red/K04506%09yellow/K06688%09green/K06689%09green/K08770%09red/K10143%09green/K10144%09red/K10570%09red/K10573%09yellow/K10576%09yellow/K10578%09red/K10581%09y…
Genetic Information Processing	Information processing in viruses	Virion - Hepatitis viruses	ko03272	7	1	6	28	0.987224	1	LOC104587741|LOC104600038|LOC104602986|LOC104603046|LOC104603713|LOC104604793|LOC104609619	http://www.genome.jp/kegg-bin/show_pathway?ko03272/K01278%09green/K12183%09green/K12197%09red/K12200%09green/K19476%09green
Genetic Information Processing	Folding, sorting and degradation	SNARE interactions in vesicular transport	ko04130	11	6	5	41	0.991221	1	LOC104589229|LOC104589316|LOC104589325|LOC104590547|LOC104591119|LOC104592504|LOC104593494|LOC104594821|LOC104596753|LOC104600826|LOC104608306	http://www.genome.jp/kegg-bin/show_pathway?ko04130/K08486%09yellow/K08496%09yellow/K08503%09red/K08504%09yellow/K08506%09green/K08515%09yellow
Metabolism	Carbohydrate metabolism	Inositol phosphate metabolism	ko00562	22	5	17	72	0.991471	1	LOC104588229|LOC104588231|LOC104589111|LOC104589843|LOC104591750|LOC104594191|LOC104595636|LOC104596943|LOC104600459|LOC104601267|LOC104604456|LOC104605197|LOC104605564|LOC104606566|LOC104606715|LOC104608420|LOC104608548|LOC104608955|LOC104610234|LOC104610977|LOC104611342|LOC104612183	http://www.genome.jp/kegg-bin/show_pathway?ko00562/K00469%09yellow/K00889%09green/K00913%09green/K00915%09green/K00921%09green/K00999%09green/K01092%09green/K01110%09red/K01114%09yellow/K01765%09green/K01803%09green/K10047%09yellow/K10572%09red/K15422%09green/K19517%09green
Metabolism	Metabolism of terpenoids and polyketides	Zeatin biosynthesis	ko00908	5	1	4	23	0.992034	1	LOC104595590|LOC104602968|LOC104606284|LOC104610555|LOC104613085	http://www.genome.jp/kegg-bin/show_pathway?ko00908/K00279%09yellow/K00791%09green/K10717%09green/K13495%09green
Organismal Systems	Environmental adaptation	Circadian rhythm - plant	ko04712	20	7	13	68	0.994209	1	LOC104585772|LOC104588217|LOC104590049|LOC104591776|LOC104592127|LOC104592388|LOC104593812|LOC104594115|LOC104595355|LOC104596206|LOC104596844|LOC104597726|LOC104598158|LOC104599335|LOC104599396|LOC104601381|LOC104602160|LOC104604443|LOC104605498|LOC104611529	http://www.genome.jp/kegg-bin/show_pathway?ko04712/K00660%09green/K10143%09green/K12124%09green/K12125%09red/K12127%09green/K12129%09green/K12130%09yellow/K12133%09green/K16221%09yellow/K16222%09green/K16223%09red/K16241%09yellow/K26557%09red
Genetic Information Processing	Chromosome	ATP-dependent chromatin remodeling	ko03082	18	2	16	63	0.995075	1	LOC104586145|LOC104587562|LOC104590213|LOC104591476|LOC104591710|LOC104592893|LOC104597160|LOC104597736|LOC104599217|LOC104600719|LOC104603858|LOC104604939|LOC104605796|LOC104607468|LOC104608737|LOC104610001|LOC104612962|LOC104613263	http://www.genome.jp/kegg-bin/show_pathway?ko03082/K04499%09green/K05610%09green/K06067%09green/K10752%09green/K11251%09yellow/K11338%09green/K11341%09green/K11649%09green/K11654%09green/K11671%09red/K11672%09green/K22184%09green
Genetic Information Processing	Folding, sorting and degradation	Protein processing in endoplasmic reticulum	ko04141	85	24	61	239	0.995304	1	LOC104585661|LOC104585845|LOC104585939|LOC104586338|LOC104587015|LOC104587149|LOC104587256|LOC104588031|LOC104588305|LOC104589013|LOC104589463|LOC104589805|LOC104589833|LOC104590315|LOC104590620|LOC104591739|LOC104591811|LOC104592254|LOC104592411|LOC104592784|LOC104593413|LOC104594039|LOC104594303|LOC104594873|LOC104594972|LOC104595118|LOC104595766|LOC104595776|LOC104596785|LOC104597851|LOC104598…	http://www.genome.jp/kegg-bin/show_pathway?ko04141/K03094%09green/K03283%09yellow/K04079%09yellow/K05546%09green/K06689%09green/K07151%09green/K07342%09green/K07765%09red/K07953%09green/K08057%09green/K08288%09green/K09486%09red/K09487%09green/K09490%09red/K09503%09red/K09580%09green/K09584%09green/K10084%09green/K10578%09red/K10666%09yellow/K10839%09green/K10950%09green/K11718%09green/K12666%09g…
Genetic Information Processing	Folding, sorting and degradation	Sulfur relay system	ko04122	1	1	0	11	0.998149	1	LOC104603544	http://www.genome.jp/kegg-bin/show_pathway?ko04122/K03639%09red
Genetic Information Processing	Translation	Nucleocytoplasmic transport	ko03013	35	2	33	114	0.998245	1	LOC104587531|LOC104588206|LOC104588549|LOC104588641|LOC104588730|LOC104588937|LOC104589198|LOC104589756|LOC104591202|LOC104591749|LOC104592086|LOC104592427|LOC104592896|LOC104593947|LOC104594940|LOC104597657|LOC104597687|LOC104598469|LOC104599796|LOC104600042|LOC104600326|LOC104601261|LOC104603094|LOC104603966|LOC104604434|LOC104604769|LOC104605227|LOC104607048|LOC104607348|LOC104607410|LOC104607…	http://www.genome.jp/kegg-bin/show_pathway?ko03013/K03231%09green/K07562%09red/K07936%09green/K09291%09red/K12880%09green/K12881%09green/K13114%09green/K13151%09green/K13176%09green/K14004%09green/K14285%09green/K14288%09green/K14289%09green/K14291%09green/K14294%09green/K14298%09green/K14299%09green/K14304%09green/K14306%09green/K14310%09green/K14312%09green/K14313%09green/K14318%09green/K14319%…
Cellular Processes	Transport and catabolism	Endocytosis	ko04144	56	15	41	170	0.998248	1	LOC104586334|LOC104586763|LOC104587405|LOC104587413|LOC104587741|LOC104588136|LOC104588555|LOC104588971|LOC104591563|LOC104592757|LOC104594126|LOC104594299|LOC104594590|LOC104594607|LOC104594972|LOC104595092|LOC104595216|LOC104595387|LOC104598339|LOC104598438|LOC104598969|LOC104599511|LOC104599986|LOC104600038|LOC104600607|LOC104600906|LOC104601393|LOC104601540|LOC104602986|LOC104603046|LOC104603…	http://www.genome.jp/kegg-bin/show_pathway?ko04144/K00889%09green/K01115%09yellow/K03283%09yellow/K05754%09green/K05757%09red/K07887%09yellow/K07897%09yellow/K07901%09green/K07904%09green/K07937%09yellow/K10364%09green/K10365%09green/K11824%09green/K11826%09green/K11827%09green/K12183%09green/K12188%09green/K12189%09red/K12191%09yellow/K12192%09green/K12197%09red/K12198%09green/K12200%09green/K12…
Genetic Information Processing	Information processing in viruses	Viral life cycle - HIV-1	ko03250	9	2	7	41	0.998906	1	LOC104587186|LOC104587355|LOC104587741|LOC104596492|LOC104597687|LOC104605558|LOC104609619|LOC104610056|LOC104611155	http://www.genome.jp/kegg-bin/show_pathway?ko03250/K03767%09yellow/K07936%09green/K12183%09green/K12200%09green/K15172%09green/K15188%09red/K22544%09green
Metabolism	Carbohydrate metabolism	Pentose and glucuronate interconversions	ko00040	44	10	34	144	0.999516	1	LOC104587349|LOC104587909|LOC104587941|LOC104589107|LOC104589261|LOC104589540|LOC104590451|LOC104590575|LOC104591566|LOC104592038|LOC104593013|LOC104594609|LOC104596859|LOC104597090|LOC104597981|LOC104597982|LOC104598063|LOC104598524|LOC104598714|LOC104598753|LOC104598784|LOC104598792|LOC104598897|LOC104599036|LOC104599109|LOC104600446|LOC104602278|LOC104602347|LOC104602412|LOC104603707|LOC104604…	http://www.genome.jp/kegg-bin/show_pathway?ko00040/K00002%09green/K00012%09yellow/K00854%09green/K00875%09red/K00963%09green/K01051%09yellow/K01184%09green/K01728%09yellow/K01783%09green
Metabolism	Biosynthesis of other secondary metabolites	Phenylpropanoid biosynthesis	ko00940	51	5	46	164	0.999619	1	CP|LOC104586226|LOC104587005|LOC104588272|LOC104588431|LOC104588441|LOC104589275|LOC104589393|LOC104589835|LOC104589961|LOC104590534|LOC104591960|LOC104592873|LOC104592941|LOC104593117|LOC104593598|LOC104593633|LOC104593725|LOC104593756|LOC104594659|LOC104595050|LOC104595225|LOC104595226|LOC104595302|LOC104595607|LOC104595750|LOC104599133|LOC104599134|LOC104599982|LOC104600409|LOC104601277|LOC104…	http://www.genome.jp/kegg-bin/show_pathway?ko00940/K00083%09yellow/K00430%09yellow/K00487%09green/K00588%09green/K01904%09green/K09753%09yellow/K09754%09green/K09755%09green/K10775%09yellow/K11188%09green/K12355%09green/K13065%09green/K18368%09green/K22395%09green
Genetic Information Processing	Folding, sorting and degradation	RNA degradation	ko03018	32	3	29	118	0.999927	1	LOC104586635|LOC104587135|LOC104587229|LOC104588062|LOC104589348|LOC104590025|LOC104590685|LOC104591429|LOC104594884|LOC104595074|LOC104596162|LOC104596411|LOC104597028|LOC104597800|LOC104598968|LOC104599681|LOC104600633|LOC104600649|LOC104600900|LOC104601180|LOC104602123|LOC104602718|LOC104603330|LOC104603904|LOC104604460|LOC104604607|LOC104605035|LOC104606335|LOC104609473|LOC104610484|LOC104611…	http://www.genome.jp/kegg-bin/show_pathway?ko03018/K00850%09green/K00962%09green/K01148%09green/K01689%09green/K03514%09red/K03678%09green/K04077%09green/K07573%09green/K12581%09red/K12586%09green/K12587%09green/K12602%09green/K12603%09green/K12605%09green/K12606%09green/K12608%09red/K12621%09green/K12623%09green/K12626%09green/K13126%09green/K14442%09green
Genetic Information Processing	Chromosome	Polycomb repressive complex	ko03083	11	1	10	56	0.999956	1	LOC104585939|LOC104586327|LOC104587562|LOC104591476|LOC104592679|LOC104593413|LOC104599434|LOC104600719|LOC104603624|LOC104603858|LOC104609416	http://www.genome.jp/kegg-bin/show_pathway?ko03083/K03094%09green/K04683%09green/K06067%09green/K06689%09green/K10695%09green/K10752%09green/K11805%09red/K11844%09green
Genetic Information Processing	Transcription	Basal transcription factors	ko03022	8	2	6	48	0.999982	1	LOC104587159|LOC104593645|LOC104594798|LOC104605115|LOC104607248|LOC104607557|LOC104609178|LOC104611646	http://www.genome.jp/kegg-bin/show_pathway?ko03022/K02202%09green/K03127%09red/K03129%09green/K03139%09yellow/K03144%09green/K06634%09green/K10842%09green
Organismal Systems	Environmental adaptation	Plant-pathogen interaction	ko04626	111	32	79	347	0.999997	1	LOC104585852|LOC104585942|LOC104586129|LOC104587380|LOC104587399|LOC104587601|LOC104587650|LOC104587983|LOC104588587|LOC104588607|LOC104588692|LOC104588693|LOC104588781|LOC104588816|LOC104589140|LOC104589329|LOC104589525|LOC104589547|LOC104589805|LOC104590040|LOC104590317|LOC104590488|LOC104590994|LOC104591028|LOC104591072|LOC104591686|LOC104591687|LOC104591688|LOC104591981|LOC104592111|LOC104592…	http://www.genome.jp/kegg-bin/show_pathway?ko04626/K00864%09green/K01181%09green/K01373%09yellow/K02183%09yellow/K02358%09green/K04079%09yellow/K05391%09yellow/K09487%09green/K12795%09green/K13412%09yellow/K13424%09red/K13425%09green/K13430%09yellow/K13433%09yellow/K13434%09yellow/K13436%09green/K13447%09yellow/K13448%09yellow/K13449%09green/K13456%09green/K13457%09yellow/K13459%09yellow/K13466%0…
Genetic Information Processing	Translation	mRNA surveillance pathway	ko03015	25	4	21	126	1	1	LOC104586265|LOC104586732|LOC104587229|LOC104588730|LOC104589660|LOC104589756|LOC104590393|LOC104590685|LOC104591430|LOC104591749|LOC104592293|LOC104595263|LOC104595871|LOC104596789|LOC104597540|LOC104597906|LOC104598919|LOC104601948|LOC104602993|LOC104603516|LOC104604555|LOC104607348|LOC104608660|LOC104609061|LOC104611855	http://www.genome.jp/kegg-bin/show_pathway?ko03015/K03267%09green/K03456%09green/K04354%09yellow/K06269%09green/K11583%09green/K11584%09green/K12881%09green/K13114%09green/K13126%09green/K14285%09green/K14294%09green/K14376%09red/K14396%09green/K14397%09red/K14399%09green/K14401%09green/K14406%09green/K14411%09green
Genetic Information Processing	Transcription	Spliceosome	ko03040	30	9	21	168	1	1	LOC104586452|LOC104588549|LOC104588845|LOC104592483|LOC104593539|LOC104594384|LOC104594972|LOC104596411|LOC104597015|LOC104597067|LOC104598042|LOC104598314|LOC104598354|LOC104598943|LOC104598968|LOC104599493|LOC104601142|LOC104601200|LOC104602577|LOC104603244|LOC104605060|LOC104605977|LOC104607348|LOC104609133|LOC104609134|LOC104610314|LOC104610321|LOC104612357|LOC104612506|LOC104613018	http://www.genome.jp/kegg-bin/show_pathway?ko03040/K03283%09yellow/K11086%09green/K11087%09green/K11098%09green/K11099%09green/K12621%09green/K12623%09green/K12626%09green/K12662%09green/K12828%09red/K12829%09green/K12834%09green/K12835%09red/K12836%09red/K12845%09green/K12846%09green/K12856%09red/K12862%09green/K12873%09green/K12880%09green/K12881%09green/K12891%09green/K12896%09green/K12897%09r…

## Sheet: Table S3
id	description	namespace	level	ratio_in_study	ratio_in_pop	pvalue	fdr	Input
GO:0050896	response to stimulus	BP	Level-2	506/1057	4381/11902	0	0	LFY|LOC104585591|LOC104585693|LOC104585837|LOC104585845|LOC104586058|LOC104586085|LOC104586117|LOC104586124|LOC104586141|LOC104586271|LOC104586380|LOC104586415|LOC104586416|LOC104586449|LOC104586650|LOC104586717|LOC104586724|LOC104586748|LOC104586764|LOC104586816|LOC104586952|LOC104586976|LOC104587143|LOC104587179|LOC104587316|LOC104587331|LOC104587335|LOC104587442|LOC104587533|LOC104587539|LOC10…
GO:1901700	response to oxygen-containing compound	BP	Level-4	197/1057	1393/11902	3.10017e-10	2.12982e-07	LFY|LOC104585845|LOC104586058|LOC104586124|LOC104586141|LOC104586415|LOC104586416|LOC104586650|LOC104586816|LOC104587316|LOC104587335|LOC104587539|LOC104587549|LOC104587553|LOC104587653|LOC104588208|LOC104588217|LOC104588242|LOC104588278|LOC104588515|LOC104588711|LOC104588774|LOC104589024|LOC104589127|LOC104589393|LOC104589597|LOC104589605|LOC104590241|LOC104590340|LOC104590488|LOC104590547|LOC10…
GO:0001101	response to acid chemical	BP	Level-4	156/1057	1029/11902	4.46589e-10	2.04538e-07	LFY|LOC104586058|LOC104586124|LOC104586415|LOC104586416|LOC104586816|LOC104587316|LOC104587335|LOC104587539|LOC104587549|LOC104587553|LOC104588208|LOC104588217|LOC104588278|LOC104588711|LOC104588774|LOC104589024|LOC104589127|LOC104589393|LOC104589597|LOC104589605|LOC104590241|LOC104590488|LOC104590547|LOC104590739|LOC104591547|LOC104591747|LOC104591964|LOC104591965|LOC104592212|LOC104592244|LOC10…
GO:0009628	response to abiotic stimulus	BP	Level-3	240/1057	1805/11902	4.74703e-10	1.63061e-07	LOC104585591|LOC104585845|LOC104586058|LOC104586141|LOC104586415|LOC104586416|LOC104586650|LOC104586717|LOC104586724|LOC104586748|LOC104586816|LOC104586952|LOC104586976|LOC104587335|LOC104587549|LOC104587553|LOC104587664|LOC104587834|LOC104588137|LOC104588217|LOC104588515|LOC104588774|LOC104589085|LOC104589087|LOC104589127|LOC104589316|LOC104589605|LOC104589843|LOC104590149|LOC104590534|LOC104590…
GO:0006950	response to stress	BP	Level-3	311/1057	2501/11902	4.98408e-10	1.36962e-07	LOC104585693|LOC104585837|LOC104585845|LOC104586058|LOC104586124|LOC104586141|LOC104586380|LOC104586415|LOC104586416|LOC104586650|LOC104586724|LOC104586748|LOC104586764|LOC104586816|LOC104586952|LOC104587179|LOC104587335|LOC104587549|LOC104587553|LOC104587664|LOC104588137|LOC104588208|LOC104588217|LOC104588242|LOC104588515|LOC104588774|LOC104589024|LOC104589086|LOC104589087|LOC104589127|LOC104589…
GO:0042221	response to chemical	BP	Level-3	298/1057	2425/11902	4.37972e-09	1.00296e-06	LFY|LOC104585693|LOC104585845|LOC104586058|LOC104586117|LOC104586124|LOC104586141|LOC104586415|LOC104586416|LOC104586650|LOC104586748|LOC104586764|LOC104586816|LOC104586952|LOC104587316|LOC104587335|LOC104587442|LOC104587533|LOC104587539|LOC104587549|LOC104587553|LOC104587636|LOC104587653|LOC104588032|LOC104588208|LOC104588217|LOC104588242|LOC104588278|LOC104588515|LOC104588548|LOC104588711|LOC10…
GO:0097305	response to alcohol	BP	Level-5	81/1057	464/11902	6.82485e-08	1.33962e-05	LOC104586058|LOC104586124|LOC104587316|LOC104587549|LOC104588217|LOC104588711|LOC104589393|LOC104589605|LOC104590488|LOC104590547|LOC104591547|LOC104591747|LOC104591964|LOC104591965|LOC104592212|LOC104592244|LOC104592867|LOC104593016|LOC104593461|LOC104593490|LOC104594210|LOC104594533|LOC104594931|LOC104594933|LOC104594934|LOC104595206|LOC104595207|LOC104595355|LOC104595614|LOC104596106|LOC104596…
GO:0009414	response to water deprivation	BP	Level-4	60/1057	307/11902	1.35369e-07	2.32496e-05	LOC104587335|LOC104587549|LOC104588774|LOC104589127|LOC104591747|LOC104591964|LOC104591965|LOC104592244|LOC104592624|LOC104592867|LOC104593448|LOC104593490|LOC104594210|LOC104595207|LOC104595614|LOC104596106|LOC104596419|LOC104597014|LOC104597048|LOC104597107|LOC104597267|LOC104597487|LOC104598133|LOC104598882|LOC104598894|LOC104598966|LOC104598999|LOC104599001|LOC104599319|LOC104599768|LOC104599…
GO:0009737	response to abscisic acid	BP	Level-5	78/1057	449/11902	1.43764e-07	2.19479e-05	LOC104586058|LOC104586124|LOC104587316|LOC104587549|LOC104588217|LOC104588711|LOC104589605|LOC104590488|LOC104590547|LOC104591547|LOC104591747|LOC104591964|LOC104591965|LOC104592212|LOC104592244|LOC104592867|LOC104593016|LOC104593461|LOC104593490|LOC104594210|LOC104594533|LOC104594931|LOC104594933|LOC104594934|LOC104595206|LOC104595207|LOC104595355|LOC104595614|LOC104596106|LOC104596419|LOC104596…
GO:0009415	response to water	BP	Level-4	60/1057	311/11902	1.99651e-07	2.74321e-05	LOC104587335|LOC104587549|LOC104588774|LOC104589127|LOC104591747|LOC104591964|LOC104591965|LOC104592244|LOC104592624|LOC104592867|LOC104593448|LOC104593490|LOC104594210|LOC104595207|LOC104595614|LOC104596106|LOC104596419|LOC104597014|LOC104597048|LOC104597107|LOC104597267|LOC104597487|LOC104598133|LOC104598882|LOC104598894|LOC104598966|LOC104598999|LOC104599001|LOC104599319|LOC104599768|LOC104599…
GO:0010033	response to organic substance	BP	Level-4	212/1057	1684/11902	3.41603e-07	4.26693e-05	LFY|LOC104585693|LOC104586058|LOC104586117|LOC104586124|LOC104586141|LOC104586415|LOC104586416|LOC104586650|LOC104586764|LOC104586816|LOC104587316|LOC104587442|LOC104587539|LOC104587549|LOC104587553|LOC104587653|LOC104588032|LOC104588208|LOC104588217|LOC104588242|LOC104588278|LOC104588515|LOC104588548|LOC104588711|LOC104589024|LOC104589086|LOC104589393|LOC104589597|LOC104589605|LOC104589728|LOC10…
GO:0010035	response to inorganic substance	BP	Level-4	121/1057	837/11902	5.09158e-07	5.82986e-05	LOC104585845|LOC104586415|LOC104586416|LOC104586650|LOC104586816|LOC104586952|LOC104587335|LOC104587442|LOC104587533|LOC104587549|LOC104588515|LOC104588774|LOC104589127|LOC104591747|LOC104591964|LOC104591965|LOC104592094|LOC104592244|LOC104592624|LOC104592867|LOC104592969|LOC104593016|LOC104593147|LOC104593211|LOC104593213|LOC104593336|LOC104593340|LOC104593448|LOC104593490|LOC104594210|LOC104594…
GO:0009719	response to endogenous stimulus	BP	Level-3	177/1057	1367/11902	8.17088e-07	8.63599e-05	LFY|LOC104585693|LOC104586058|LOC104586117|LOC104586124|LOC104586141|LOC104586415|LOC104586416|LOC104586816|LOC104587316|LOC104587442|LOC104587539|LOC104587549|LOC104587553|LOC104588208|LOC104588217|LOC104588242|LOC104588278|LOC104588515|LOC104588548|LOC104588711|LOC104589024|LOC104589393|LOC104589597|LOC104589605|LOC104590241|LOC104590488|LOC104590547|LOC104590739|LOC104591547|LOC104591747|LOC10…
GO:0009725	response to hormone	BP	Level-4	173/1057	1334/11902	1.0222e-06	0.000100321	LFY|LOC104585693|LOC104586058|LOC104586117|LOC104586124|LOC104586141|LOC104586415|LOC104586416|LOC104586816|LOC104587316|LOC104587442|LOC104587539|LOC104587549|LOC104587553|LOC104588208|LOC104588217|LOC104588242|LOC104588278|LOC104588515|LOC104588548|LOC104588711|LOC104589024|LOC104589393|LOC104589597|LOC104589605|LOC104590241|LOC104590488|LOC104590547|LOC104590739|LOC104591547|LOC104591747|LOC10…
GO:1900140	regulation of seedling development	BP	Level-7	25/1057	89/11902	3.94242e-06	0.000361125	LOC104588175|LOC104591137|LOC104591747|LOC104592867|LOC104593232|LOC104594235|LOC104596092|LOC104596419|LOC104596897|LOC104597107|LOC104597194|LOC104598088|LOC104598536|LOC104599442|LOC104599710|LOC104599961|LOC104600729|LOC104601109|LOC104606616|LOC104606624|LOC104607059|LOC104607684|LOC104607895|LOC104609998|LOC104613228
GO:0010029	regulation of seed germination	BP	Level-8	24/1057	86/11902	6.71919e-06	0.000577011	LOC104588175|LOC104591137|LOC104591747|LOC104592867|LOC104593232|LOC104594235|LOC104596092|LOC104596419|LOC104596897|LOC104597107|LOC104597194|LOC104598088|LOC104598536|LOC104599442|LOC104599710|LOC104600729|LOC104601109|LOC104606616|LOC104606624|LOC104607059|LOC104607684|LOC104607895|LOC104609998|LOC104613228
GO:0009266	response to temperature stimulus	BP	Level-4	80/1057	529/11902	1.19025e-05	0.000961999	LOC104585845|LOC104586415|LOC104586416|LOC104586650|LOC104586816|LOC104586952|LOC104588217|LOC104588774|LOC104590994|LOC104591440|LOC104591747|LOC104591932|LOC104592244|LOC104592434|LOC104592467|LOC104592624|LOC104592867|LOC104593016|LOC104593336|LOC104594210|LOC104594333|LOC104594942|LOC104595207|LOC104595614|LOC104596106|LOC104596515|LOC104596631|LOC104596869|LOC104596897|LOC104597107|LOC104597…
GO:0042594	response to starvation	BP	Level-4	34/1057	158/11902	1.27666e-05	0.000974516	LOC104585693|LOC104585837|LOC104587179|LOC104589843|LOC104591747|LOC104592434|LOC104592530|LOC104592867|LOC104593448|LOC104594045|LOC104594255|LOC104594673|LOC104594925|LOC104595577|LOC104597226|LOC104597484|LOC104598904|LOC104599805|LOC104600034|LOC104600549|LOC104600864|LOC104602167|LOC104602316|LOC104603926|LOC104604914|LOC104605963|LOC104606427|LOC104606929|LOC104607965|LOC104610320|LOC104611…
GO:0009644	response to high light intensity	BP	Level-7	22/1057	79/11902	1.65416e-05	0.00119622	LOC104585845|LOC104586650|LOC104587335|LOC104587664|LOC104588137|LOC104590149|LOC104591573|LOC104594210|LOC104594333|LOC104596515|LOC104597015|LOC104599781|LOC104600021|LOC104600034|LOC104600237|LOC104600279|LOC104601200|LOC104606929|LOC104607072|LOC104611040|LOC104611225|LOC104613228
GO:0080167	response to karrikin	BP	Level-4	28/1057	122/11902	2.72011e-05	0.00186871	LOC104586717|LOC104590534|LOC104592736|LOC104595264|LOC104595355|LOC104597487|LOC104598133|LOC104598740|LOC104598958|LOC104598999|LOC104599001|LOC104601827|LOC104601942|LOC104602098|LOC104602726|LOC104604477|LOC104604845|LOC104608766|LOC104609296|LOC104609750|LOC104611485|LOC104611665|LOC104612316|LOC104612346|LOC104613228|LOC109113889|LOC109113944|LOC109114159
GO:0033993	response to lipid	BP	Level-5	91/1057	642/11902	2.85356e-05	0.00186704	LFY|LOC104586058|LOC104586124|LOC104587316|LOC104587549|LOC104588217|LOC104588242|LOC104588711|LOC104589393|LOC104589605|LOC104590488|LOC104590547|LOC104591547|LOC104591747|LOC104591964|LOC104591965|LOC104592212|LOC104592244|LOC104592309|LOC104592867|LOC104593016|LOC104593461|LOC104593490|LOC104594210|LOC104594533|LOC104594931|LOC104594933|LOC104594934|LOC104595206|LOC104595207|LOC104595355|LOC10…
GO:0007154	cell communication	BP	Level-3	159/1057	1297/11902	4.95932e-05	0.00309732	LFY|LOC104585837|LOC104586058|LOC104586085|LOC104586124|LOC104586271|LOC104586449|LOC104586764|LOC104587179|LOC104588217|LOC104588515|LOC104588866|LOC104589024|LOC104589086|LOC104589728|LOC104589843|LOC104590241|LOC104590488|LOC104590548|LOC104590739|LOC104590912|LOC104591747|LOC104592236|LOC104592244|LOC104592309|LOC104592365|LOC104592431|LOC104592434|LOC104592446|LOC104592530|LOC104592703|LOC10…
GO:0009966	regulation of signal transduction	BP	Level-5	65/1057	433/11902	9.54107e-05	0.00569976	LOC104586124|LOC104586141|LOC104586194|LOC104586449|LOC104587203|LOC104587553|LOC104588175|LOC104588515|LOC104588646|LOC104588877|LOC104589522|LOC104589605|LOC104589728|LOC104590239|LOC104590623|LOC104591633|LOC104591908|LOC104592443|LOC104592615|LOC104593071|LOC104593232|LOC104593386|LOC104594440|LOC104594533|LOC104595254|LOC104595355|LOC104595512|LOC104595886|LOC104597048|LOC104597107|LOC104597…
GO:0031667	response to nutrient levels	BP	Level-5	38/1057	211/11902	0.000122516	0.00701405	LOC104585693|LOC104585837|LOC104587179|LOC104589843|LOC104591747|LOC104592434|LOC104592530|LOC104592867|LOC104593211|LOC104593448|LOC104594045|LOC104594255|LOC104594673|LOC104594925|LOC104595577|LOC104597226|LOC104597484|LOC104598904|LOC104599805|LOC104600034|LOC104600549|LOC104600864|LOC104602167|LOC104602316|LOC104603926|LOC104604112|LOC104604914|LOC104605963|LOC104606427|LOC104606929|LOC104607…
GO:0042493	response to drug	BP	Level-4	77/1057	544/11902	0.000123682	0.00679758	LOC104585845|LOC104586415|LOC104586416|LOC104586650|LOC104586816|LOC104587553|LOC104587653|LOC104588208|LOC104588278|LOC104589024|LOC104589393|LOC104590340|LOC104592304|LOC104593016|LOC104593100|LOC104593147|LOC104593183|LOC104593211|LOC104593336|LOC104594045|LOC104595069|LOC104595207|LOC104595886|LOC104596145|LOC104596515|LOC104597048|LOC104597129|LOC104597267|LOC104597487|LOC104598088|LOC104598…
GO:0010646	regulation of cell communication	BP	Level-5	67/1057	461/11902	0.000173746	0.00918182	LOC104586124|LOC104586141|LOC104586194|LOC104586449|LOC104587203|LOC104587553|LOC104588175|LOC104588254|LOC104588515|LOC104588646|LOC104588877|LOC104589522|LOC104589605|LOC104589728|LOC104590239|LOC104590623|LOC104591633|LOC104591908|LOC104592434|LOC104592443|LOC104592615|LOC104593071|LOC104593232|LOC104593386|LOC104594440|LOC104594533|LOC104595254|LOC104595355|LOC104595512|LOC104595886|LOC104597…
GO:0048583	regulation of response to stimulus	BP	Level-4	108/1057	839/11902	0.000178902	0.0091041	LOC104586124|LOC104586141|LOC104586194|LOC104586449|LOC104587143|LOC104587203|LOC104587539|LOC104587553|LOC104588175|LOC104588254|LOC104588515|LOC104588646|LOC104588877|LOC104589522|LOC104589605|LOC104589728|LOC104590239|LOC104590547|LOC104590623|LOC104591049|LOC104591633|LOC104591787|LOC104591861|LOC104591908|LOC104591932|LOC104592434|LOC104592443|LOC104592615|LOC104592703|LOC104592805|LOC104593…
GO:0007165	signal transduction	BP	Level-3	135/1057	1099/11902	0.000182048	0.00893335	LFY|LOC104586058|LOC104586085|LOC104586124|LOC104586271|LOC104586449|LOC104586764|LOC104588217|LOC104588515|LOC104588866|LOC104589024|LOC104589086|LOC104589728|LOC104589843|LOC104590241|LOC104590488|LOC104590548|LOC104590739|LOC104590912|LOC104591747|LOC104592236|LOC104592244|LOC104592309|LOC104592365|LOC104592431|LOC104592446|LOC104592703|LOC104592805|LOC104592867|LOC104593016|LOC104593193|LOC10…
GO:0046677	response to antibiotic	BP	Level-4	50/1057	317/11902	0.000216007	0.0102343	LOC104585845|LOC104586415|LOC104586416|LOC104586650|LOC104586816|LOC104587553|LOC104588208|LOC104588278|LOC104589024|LOC104589393|LOC104593016|LOC104593147|LOC104593336|LOC104595069|LOC104595207|LOC104596515|LOC104597048|LOC104597129|LOC104597267|LOC104597487|LOC104598088|LOC104598133|LOC104598386|LOC104598961|LOC104599282|LOC104600034|LOC104600043|LOC104600209|LOC104600279|LOC104600864|LOC104601…
GO:0023052	signaling	BP	Level-2	136/1057	1117/11902	0.000243787	0.0111654	LFY|LOC104586058|LOC104586085|LOC104586124|LOC104586271|LOC104586449|LOC104586764|LOC104588217|LOC104588515|LOC104588866|LOC104589024|LOC104589086|LOC104589728|LOC104589843|LOC104590241|LOC104590488|LOC104590548|LOC104590739|LOC104590912|LOC104591747|LOC104592236|LOC104592244|LOC104592309|LOC104592365|LOC104592431|LOC104592446|LOC104592703|LOC104592805|LOC104592867|LOC104593016|LOC104593193|LOC10…
GO:0023051	regulation of signaling	BP	Level-4	66/1057	459/11902	0.00025343	0.0112327	LOC104586124|LOC104586141|LOC104586194|LOC104586449|LOC104587203|LOC104587553|LOC104588175|LOC104588254|LOC104588515|LOC104588646|LOC104588877|LOC104589522|LOC104589605|LOC104589728|LOC104590239|LOC104590623|LOC104591633|LOC104591908|LOC104592443|LOC104592615|LOC104593071|LOC104593232|LOC104593386|LOC104594440|LOC104594533|LOC104595254|LOC104595355|LOC104595512|LOC104595886|LOC104597048|LOC104597…
GO:0004842	ubiquitin-protein transferase activity	MF	Level-5	54/1057	354/11902	0.000258165	0.011085	LOC104586124|LOC104586194|LOC104586319|LOC104586734|LOC104587316|LOC104588526|LOC104588570|LOC104590340|LOC104590678|LOC104590739|LOC104591049|LOC104591908|LOC104592165|LOC104592252|LOC104592342|LOC104593071|LOC104593232|LOC104594493|LOC104595260|LOC104595810|LOC104596817|LOC104597194|LOC104598513|LOC104598778|LOC104598898|LOC104598961|LOC104599786|LOC104600329|LOC104601409|LOC104601744|LOC104602…
GO:0009642	response to light intensity	BP	Level-6	29/1057	151/11902	0.000299467	0.0124687	LOC104585845|LOC104586650|LOC104586976|LOC104587335|LOC104587664|LOC104588137|LOC104589085|LOC104590149|LOC104591573|LOC104594210|LOC104594333|LOC104594925|LOC104596249|LOC104596515|LOC104597015|LOC104598904|LOC104599781|LOC104599961|LOC104600021|LOC104600034|LOC104600237|LOC104600279|LOC104601200|LOC104606929|LOC104607072|LOC104610546|LOC104611040|LOC104611225|LOC104613228
GO:0006979	response to oxidative stress	BP	Level-4	55/1057	366/11902	0.000316274	0.0127812	LOC104585845|LOC104586415|LOC104586416|LOC104586650|LOC104586816|LOC104588242|LOC104588774|LOC104589642|LOC104590166|LOC104591964|LOC104591965|LOC104593016|LOC104593147|LOC104593211|LOC104593336|LOC104593340|LOC104594255|LOC104595207|LOC104595886|LOC104596106|LOC104596515|LOC104597267|LOC104597574|LOC104598088|LOC104598740|LOC104598999|LOC104599001|LOC104599577|LOC104600034|LOC104600279|LOC104601…
GO:0009056	catabolic process	BP	Level-3	124/1057	1012/11902	0.000372594	0.014627	LOC104585591|LOC104585820|LOC104585880|LOC104586039|LOC104586172|LOC104586319|LOC104586599|LOC104586734|LOC104586773|LOC104586816|LOC104587066|LOC104587135|LOC104587179|LOC104587380|LOC104588084|LOC104588131|LOC104588208|LOC104588242|LOC104588570|LOC104588685|LOC104589393|LOC104590324|LOC104590678|LOC104591053|LOC104591440|LOC104591908|LOC104592165|LOC104592252|LOC104592259|LOC104592431|LOC104592…
GO:0051716	cellular response to stimulus	BP	Level-3	225/1057	2029/11902	0.000380427	0.0145196	LFY|LOC104585693|LOC104585837|LOC104586058|LOC104586085|LOC104586124|LOC104586271|LOC104586415|LOC104586416|LOC104586449|LOC104586650|LOC104586764|LOC104587179|LOC104587316|LOC104587533|LOC104587636|LOC104588032|LOC104588137|LOC104588217|LOC104588242|LOC104588515|LOC104588548|LOC104588866|LOC104589024|LOC104589086|LOC104589087|LOC104589275|LOC104589728|LOC104589843|LOC104590166|LOC104590241|LOC10…
GO:0009991	response to extracellular stimulus	BP	Level-4	40/1057	243/11902	0.000426413	0.0158349	LOC104585693|LOC104585837|LOC104587179|LOC104589843|LOC104591747|LOC104592434|LOC104592530|LOC104592867|LOC104593211|LOC104593448|LOC104594045|LOC104594255|LOC104594673|LOC104594925|LOC104595577|LOC104597226|LOC104597484|LOC104598904|LOC104599768|LOC104599805|LOC104600034|LOC104600549|LOC104600864|LOC104602167|LOC104602316|LOC104603640|LOC104603926|LOC104604112|LOC104604914|LOC104605963|LOC104606…
GO:0010287	plastoglobule	CC	Level-3	17/1057	68/11902	0.00043295	0.0156546	LOC104585946|LOC104594210|LOC104594255|LOC104594333|LOC104595823|LOC104596477|LOC104600012|LOC104601478|LOC104606929|LOC104608484|LOC104610284|LOC104613328|N623_p038|N623_p057|N623_p065|N623_p069|N623_p070
GO:0019787	ubiquitin-like protein transferase activity	MF	Level-4	54/1057	364/11902	0.000470528	0.0165771	LOC104586124|LOC104586194|LOC104586319|LOC104586734|LOC104587316|LOC104588526|LOC104588570|LOC104590340|LOC104590678|LOC104590739|LOC104591049|LOC104591908|LOC104592165|LOC104592252|LOC104592342|LOC104593071|LOC104593232|LOC104594493|LOC104595260|LOC104595810|LOC104596817|LOC104597194|LOC104598513|LOC104598778|LOC104598898|LOC104598961|LOC104599786|LOC104600329|LOC104601409|LOC104601744|LOC104602…
GO:0061630	ubiquitin protein ligase activity	MF	Level-6	36/1057	212/11902	0.000489605	0.0168179	LOC104586194|LOC104586734|LOC104590678|LOC104591049|LOC104591908|LOC104592165|LOC104592342|LOC104593071|LOC104593232|LOC104594493|LOC104595260|LOC104595810|LOC104597194|LOC104598778|LOC104598898|LOC104598961|LOC104601744|LOC104603147|LOC104604000|LOC104604112|LOC104604279|LOC104604591|LOC104606427|LOC104607895|LOC104607914|LOC104608766|LOC104609350|LOC104609613|LOC104610504|LOC104610637|LOC104611…
GO:0009267	cellular response to starvation	BP	Level-5	27/1057	141/11902	0.000495959	0.0166207	LOC104585837|LOC104587179|LOC104589843|LOC104591747|LOC104592434|LOC104592530|LOC104592867|LOC104593448|LOC104594045|LOC104594673|LOC104594925|LOC104595577|LOC104597226|LOC104597484|LOC104598904|LOC104599805|LOC104600864|LOC104602167|LOC104602316|LOC104603926|LOC104605963|LOC104606427|LOC104606929|LOC104607965|LOC104610320|LOC104611244|LOC104611349
GO:0009416	response to light stimulus	BP	Level-5	82/1057	620/11902	0.000525806	0.0172014	LOC104585591|LOC104585845|LOC104586650|LOC104586724|LOC104586976|LOC104587335|LOC104587553|LOC104587664|LOC104587834|LOC104588137|LOC104588217|LOC104589085|LOC104590149|LOC104590809|LOC104590994|LOC104591573|LOC104592291|LOC104592309|LOC104592431|LOC104592679|LOC104593787|LOC104594210|LOC104594333|LOC104594513|LOC104594915|LOC104594925|LOC104595207|LOC104595355|LOC104596153|LOC104596249|LOC104596…
GO:0044248	cellular catabolic process	BP	Level-4	110/1057	888/11902	0.00056906	0.0181834	LOC104585591|LOC104586172|LOC104586319|LOC104586599|LOC104586734|LOC104586773|LOC104586816|LOC104587066|LOC104587135|LOC104587179|LOC104587380|LOC104588084|LOC104588208|LOC104588242|LOC104588570|LOC104589393|LOC104590324|LOC104590678|LOC104591440|LOC104591908|LOC104592165|LOC104592252|LOC104592259|LOC104592431|LOC104592443|LOC104592615|LOC104592800|LOC104593016|LOC104593071|LOC104593336|LOC104593…
GO:0061659	ubiquitin-like protein ligase activity	MF	Level-5	36/1057	216/11902	0.000662996	0.0207036	LOC104586194|LOC104586734|LOC104590678|LOC104591049|LOC104591908|LOC104592165|LOC104592342|LOC104593071|LOC104593232|LOC104594493|LOC104595260|LOC104595810|LOC104597194|LOC104598778|LOC104598898|LOC104598961|LOC104601744|LOC104603147|LOC104604000|LOC104604112|LOC104604279|LOC104604591|LOC104606427|LOC104607895|LOC104607914|LOC104608766|LOC104609350|LOC104609613|LOC104610504|LOC104610637|LOC104611…
GO:0050832	defense response to fungus	BP	Level-5	40/1057	252/11902	0.000800772	0.0244502	LOC104586380|LOC104586415|LOC104586416|LOC104587664|LOC104589605|LOC104590547|LOC104591737|LOC104592013|LOC104592746|LOC104594934|LOC104595577|LOC104595630|LOC104595636|LOC104595823|LOC104595847|LOC104596030|LOC104596092|LOC104596183|LOC104596610|LOC104596674|LOC104596869|LOC104597048|LOC104597194|LOC104598999|LOC104599001|LOC104599945|LOC104600237|LOC104600279|LOC104601164|LOC104601803|LOC104602…
GO:0009409	response to cold	BP	Level-4	51/1057	347/11902	0.00080573	0.0240668	LOC104586816|LOC104586952|LOC104588217|LOC104588774|LOC104590994|LOC104591440|LOC104591747|LOC104592434|LOC104592467|LOC104592624|LOC104592867|LOC104593016|LOC104593336|LOC104594210|LOC104594333|LOC104595614|LOC104596106|LOC104596869|LOC104597107|LOC104597487|LOC104598133|LOC104598418|LOC104598999|LOC104599001|LOC104599267|LOC104599768|LOC104599805|LOC104600904|LOC104601109|LOC104601478|LOC104601…
GO:0016567	protein ubiquitination	BP	Level-9	55/1057	383/11902	0.000832946	0.0243504	LOC104586124|LOC104586194|LOC104586319|LOC104586734|LOC104587316|LOC104588526|LOC104588570|LOC104590340|LOC104590678|LOC104590739|LOC104591049|LOC104591908|LOC104592165|LOC104592252|LOC104592342|LOC104593071|LOC104593232|LOC104594493|LOC104595260|LOC104595810|LOC104596817|LOC104597194|LOC104598513|LOC104598778|LOC104598898|LOC104598961|LOC104599786|LOC104600329|LOC104601409|LOC104601744|LOC104602…
GO:0009314	response to radiation	BP	Level-4	85/1057	661/11902	0.000905668	0.0259248	LOC104585591|LOC104585845|LOC104586650|LOC104586724|LOC104586976|LOC104587335|LOC104587553|LOC104587664|LOC104587834|LOC104588137|LOC104588217|LOC104589085|LOC104589087|LOC104590149|LOC104590809|LOC104590994|LOC104591573|LOC104592291|LOC104592309|LOC104592431|LOC104592679|LOC104593787|LOC104594210|LOC104594333|LOC104594513|LOC104594915|LOC104594925|LOC104595207|LOC104595340|LOC104595355|LOC104596…
GO:0031669	cellular response to nutrient levels	BP	Level-5	30/1057	172/11902	0.000960775	0.0269409	LOC104585837|LOC104587179|LOC104589843|LOC104591747|LOC104592434|LOC104592530|LOC104592867|LOC104593211|LOC104593448|LOC104594045|LOC104594673|LOC104594925|LOC104595577|LOC104597226|LOC104597484|LOC104598904|LOC104599805|LOC104600864|LOC104602167|LOC104602316|LOC104603926|LOC104604112|LOC104605963|LOC104606427|LOC104606929|LOC104607965|LOC104610274|LOC104610320|LOC104611244|LOC104611349
GO:0010648	negative regulation of cell communication	BP	Level-6	30/1057	172/11902	0.000960775	0.0264021	LOC104586124|LOC104586141|LOC104587203|LOC104587553|LOC104588254|LOC104588515|LOC104588877|LOC104589605|LOC104589728|LOC104591633|LOC104592443|LOC104592615|LOC104594533|LOC104595254|LOC104595512|LOC104597107|LOC104597194|LOC104597404|LOC104599945|LOC104600729|LOC104600740|LOC104601109|LOC104603386|LOC104605791|LOC104605963|LOC104606865|LOC104611349|LOC104611659|LOC104611934|LOC104612990
GO:0023057	negative regulation of signaling	BP	Level-5	30/1057	172/11902	0.000960775	0.0258844	LOC104586124|LOC104586141|LOC104587203|LOC104587553|LOC104588254|LOC104588515|LOC104588877|LOC104589605|LOC104589728|LOC104591633|LOC104592443|LOC104592615|LOC104594533|LOC104595254|LOC104595512|LOC104597107|LOC104597194|LOC104597404|LOC104599945|LOC104600729|LOC104600740|LOC104601109|LOC104603386|LOC104605791|LOC104605963|LOC104606865|LOC104611349|LOC104611659|LOC104611934|LOC104612990
GO:0009408	response to heat	BP	Level-4	34/1057	205/11902	0.000994682	0.0262826	LOC104585845|LOC104586415|LOC104586416|LOC104586650|LOC104586952|LOC104591932|LOC104592244|LOC104594942|LOC104595207|LOC104596515|LOC104596631|LOC104596897|LOC104597267|LOC104598537|LOC104600028|LOC104600279|LOC104601155|LOC104602496|LOC104603631|LOC104604658|LOC104606401|LOC104606717|LOC104607072|LOC104607321|LOC104607836|LOC104607838|LOC104607840|LOC104609165|LOC104609856|LOC104611040|LOC104611…
GO:0009636	response to toxic substance	BP	Level-4	40/1057	258/11902	0.00118976	0.0308439	LOC104585845|LOC104586650|LOC104586816|LOC104587636|LOC104589275|LOC104589393|LOC104590166|LOC104593016|LOC104593336|LOC104594725|LOC104595207|LOC104596515|LOC104597267|LOC104597484|LOC104597574|LOC104598088|LOC104598999|LOC104599001|LOC104599953|LOC104600034|LOC104600279|LOC104600864|LOC104601155|LOC104601645|LOC104601824|LOC104602393|LOC104603616|LOC104603676|LOC104603946|LOC104606976|LOC104607…
GO:1901565	organonitrogen compound catabolic process	BP	Level-5	75/1057	576/11902	0.0013255	0.0337267	LOC104585591|LOC104585880|LOC104586039|LOC104586319|LOC104586599|LOC104586734|LOC104586773|LOC104586816|LOC104587066|LOC104587179|LOC104587380|LOC104588131|LOC104588208|LOC104588242|LOC104588570|LOC104589393|LOC104590324|LOC104590678|LOC104591908|LOC104592252|LOC104592259|LOC104592431|LOC104592443|LOC104592615|LOC104593016|LOC104593071|LOC104593336|LOC104593448|LOC104594493|LOC104594804|LOC104594…
GO:0032446	protein modification by small protein conjugation	BP	Level-8	56/1057	402/11902	0.00140623	0.0351302	LOC104586124|LOC104586194|LOC104586319|LOC104586734|LOC104587316|LOC104588526|LOC104588570|LOC104590340|LOC104590678|LOC104590739|LOC104591049|LOC104591908|LOC104592165|LOC104592252|LOC104592342|LOC104593071|LOC104593232|LOC104594493|LOC104595260|LOC104595810|LOC104596817|LOC104597194|LOC104598513|LOC104598778|LOC104598898|LOC104598961|LOC104599786|LOC104600329|LOC104601409|LOC104601744|LOC104602…
GO:0010114	response to red light	BP	Level-7	14/1057	57/11902	0.00156046	0.0382869	LOC104592309|LOC104594210|LOC104595355|LOC104597161|LOC104600729|LOC104600900|LOC104601056|LOC104602221|LOC104603021|LOC104603972|LOC104606624|LOC104606929|LOC104608484|LOC104613228
GO:0009968	negative regulation of signal transduction	BP	Level-6	29/1057	170/11902	0.00156064	0.0376197	LOC104586124|LOC104586141|LOC104587203|LOC104587553|LOC104588515|LOC104588877|LOC104589605|LOC104589728|LOC104591633|LOC104592443|LOC104592615|LOC104594533|LOC104595254|LOC104595512|LOC104597107|LOC104597194|LOC104597404|LOC104599945|LOC104600729|LOC104600740|LOC104601109|LOC104603386|LOC104605791|LOC104605963|LOC104606865|LOC104611349|LOC104611659|LOC104611934|LOC104612990
GO:0007568	aging	BP	Level-3	26/1057	146/11902	0.00157325	0.0372696	LOC104587335|LOC104587553|LOC104588208|LOC104588242|LOC104589728|LOC104589984|LOC104591547|LOC104591747|LOC104592545|LOC104592867|LOC104596106|LOC104597107|LOC104597142|LOC104597939|LOC104598088|LOC104600034|LOC104600549|LOC104600729|LOC104601109|LOC104602680|LOC104605149|LOC104605791|LOC104605989|LOC104608723|LOC104608959|LOC104610399
GO:0005777	peroxisome	CC	Level-7	29/1057	173/11902	0.0019667	0.0458008	LOC104586773|LOC104587069|LOC104587336|LOC104591654|LOC104593912|LOC104594915|LOC104595756|LOC104598236|LOC104598812|LOC104598958|LOC104600406|LOC104601219|LOC104601441|LOC104602348|LOC104603616|LOC104603640|LOC104604565|LOC104604841|LOC104605618|LOC104605944|LOC104607001|LOC104608127|LOC104609499|LOC104609750|LOC104609856|LOC104611993|LOC104612316|LOC104612557|LOC104613530
GO:0042579	microbody	CC	Level-6	29/1057	173/11902	0.0019667	0.0450375	LOC104586773|LOC104587069|LOC104587336|LOC104591654|LOC104593912|LOC104594915|LOC104595756|LOC104598236|LOC104598812|LOC104598958|LOC104600406|LOC104601219|LOC104601441|LOC104602348|LOC104603616|LOC104603640|LOC104604565|LOC104604841|LOC104605618|LOC104605944|LOC104607001|LOC104608127|LOC104609499|LOC104609750|LOC104609856|LOC104611993|LOC104612316|LOC104612557|LOC104613530
GO:0065007	biological regulation	BP	Level-2	456/1057	4596/11902	0.00221833	0.049967	LFY|LOC104585608|LOC104585693|LOC104585837|LOC104586058|LOC104586085|LOC104586119|LOC104586124|LOC104586141|LOC104586194|LOC104586271|LOC104586319|LOC104586380|LOC104586384|LOC104586449|LOC104586650|LOC104586724|LOC104586734|LOC104586764|LOC104586773|LOC104586816|LOC104586890|LOC104587066|LOC104587135|LOC104587143|LOC104587203|LOC104587335|LOC104587533|LOC104587539|LOC104587553|LOC104587653|LOC10…
GO:0009705	plant-type vacuole membrane	CC	Level-6	21/1057	111/11902	0.00227269	0.0503658	LOC104586881|LOC104587725|LOC104588749|LOC104591324|LOC104592446|LOC104594235|LOC104594673|LOC104595131|LOC104596196|LOC104596449|LOC104599768|LOC104604152|LOC104604560|LOC104604836|LOC104606442|LOC104606461|LOC104606616|LOC104606976|LOC104607024|LOC104610184|LOC104612743
GO:0090693	plant organ senescence	BP	Level-4	23/1057	127/11902	0.00236407	0.0515592	LOC104587335|LOC104587553|LOC104588208|LOC104589984|LOC104591747|LOC104592545|LOC104592867|LOC104596106|LOC104597107|LOC104597142|LOC104597939|LOC104598088|LOC104600034|LOC104600549|LOC104600729|LOC104601109|LOC104602680|LOC104605149|LOC104605791|LOC104605989|LOC104608723|LOC104608959|LOC104610399
GO:0071215	cellular response to abscisic acid stimulus	BP	Level-6	24/1057	136/11902	0.00259216	0.0556505	LOC104586124|LOC104587316|LOC104590488|LOC104591747|LOC104592867|LOC104593016|LOC104593461|LOC104594210|LOC104594533|LOC104594934|LOC104596106|LOC104596419|LOC104597107|LOC104597404|LOC104599319|LOC104601109|LOC104604477|LOC104605221|LOC104605565|LOC104607684|LOC104608723|LOC104608779|LOC104611581|LOC104612990
GO:0031668	cellular response to extracellular stimulus	BP	Level-4	32/1057	202/11902	0.00262452	0.0554783	LOC104585837|LOC104587179|LOC104589843|LOC104591747|LOC104592434|LOC104592530|LOC104592867|LOC104593211|LOC104593448|LOC104594045|LOC104594673|LOC104594925|LOC104595577|LOC104597226|LOC104597484|LOC104598904|LOC104599768|LOC104599805|LOC104600864|LOC104602167|LOC104602316|LOC104603640|LOC104603926|LOC104604112|LOC104605963|LOC104606427|LOC104606929|LOC104607965|LOC104610274|LOC104610320|LOC104611…
GO:0071229	cellular response to acid chemical	BP	Level-5	46/1057	325/11902	0.00275454	0.0573444	LFY|LOC104586124|LOC104587316|LOC104589024|LOC104590241|LOC104590488|LOC104590739|LOC104591747|LOC104592309|LOC104592867|LOC104593016|LOC104593386|LOC104593448|LOC104593461|LOC104594210|LOC104594533|LOC104594934|LOC104595355|LOC104596106|LOC104596419|LOC104597107|LOC104597194|LOC104597226|LOC104597404|LOC104599319|LOC104599768|LOC104599786|LOC104600043|LOC104600505|LOC104600729|LOC104601109|LOC10…
GO:0097306	cellular response to alcohol	BP	Level-6	24/1057	137/11902	0.00281735	0.0577767	LOC104586124|LOC104587316|LOC104590488|LOC104591747|LOC104592867|LOC104593016|LOC104593461|LOC104594210|LOC104594533|LOC104594934|LOC104596106|LOC104596419|LOC104597107|LOC104597404|LOC104599319|LOC104601109|LOC104604477|LOC104605221|LOC104605565|LOC104607684|LOC104608723|LOC104608779|LOC104611581|LOC104612990
GO:0008378	galactosyltransferase activity	MF	Level-6	10/1057	35/11902	0.00285297	0.0576468	LOC104590241|LOC104591964|LOC104591965|LOC104592530|LOC104598119|LOC104598740|LOC104606894|LOC104607072|LOC104611225|LOC104611883
GO:1905957	regulation of cellular response to alcohol	BP	Level-5	21/1057	114/11902	0.00300177	0.0597743	LOC104586124|LOC104586141|LOC104586449|LOC104587553|LOC104589605|LOC104591633|LOC104591908|LOC104593071|LOC104593232|LOC104594533|LOC104595355|LOC104597107|LOC104597487|LOC104598133|LOC104599945|LOC104601109|LOC104603926|LOC104604314|LOC104605791|LOC104607895|LOC104610320
GO:1901419	regulation of response to alcohol	BP	Level-5	21/1057	114/11902	0.00300177	0.0589204	LOC104586124|LOC104586141|LOC104586449|LOC104587553|LOC104589605|LOC104591633|LOC104591908|LOC104593071|LOC104593232|LOC104594533|LOC104595355|LOC104597107|LOC104597487|LOC104598133|LOC104599945|LOC104601109|LOC104603926|LOC104604314|LOC104605791|LOC104607895|LOC104610320
GO:0010200	response to chitin	BP	Level-5	21/1057	114/11902	0.00300177	0.0580906	LOC104586650|LOC104587653|LOC104590340|LOC104594045|LOC104595886|LOC104596145|LOC104597048|LOC104598898|LOC104599282|LOC104601164|LOC104601409|LOC104601744|LOC104602496|LOC104604112|LOC104606462|LOC104606878|LOC104607561|LOC104607684|LOC104607710|LOC104610758|LOC104612350
GO:0009787	regulation of abscisic acid-activated signaling pathway	BP	Level-6	21/1057	114/11902	0.00300177	0.0572837	LOC104586124|LOC104586141|LOC104586449|LOC104587553|LOC104589605|LOC104591633|LOC104591908|LOC104593071|LOC104593232|LOC104594533|LOC104595355|LOC104597107|LOC104597487|LOC104598133|LOC104599945|LOC104601109|LOC104603926|LOC104604314|LOC104605791|LOC104607895|LOC104610320
GO:0010150	leaf senescence	BP	Level-5	22/1057	122/11902	0.00304267	0.057269	LOC104587335|LOC104587553|LOC104588208|LOC104589984|LOC104591747|LOC104592545|LOC104592867|LOC104596106|LOC104597107|LOC104597142|LOC104597939|LOC104598088|LOC104600034|LOC104600549|LOC104601109|LOC104602680|LOC104605149|LOC104605791|LOC104605989|LOC104608723|LOC104608959|LOC104610399
GO:0120032	regulation of plasma membrane bounded cell projection assembly	BP	Level-7	6/1057	13/11902	0.00311769	0.057888	LOC104585693|LOC104589843|LOC104593958|LOC104604914|LOC109113956|LOC109115878
GO:0060491	regulation of cell projection assembly	BP	Level-6	6/1057	13/11902	0.00311769	0.0571161	LOC104585693|LOC104589843|LOC104593958|LOC104604914|LOC109113956|LOC109115878
GO:0009620	response to fungus	BP	Level-4	47/1057	338/11902	0.00338445	0.0611873	LOC104586380|LOC104586415|LOC104586416|LOC104587553|LOC104587664|LOC104589605|LOC104590547|LOC104591440|LOC104591737|LOC104592013|LOC104592746|LOC104594023|LOC104594934|LOC104595577|LOC104595630|LOC104595636|LOC104595823|LOC104595847|LOC104596030|LOC104596092|LOC104596183|LOC104596610|LOC104596674|LOC104596869|LOC104597048|LOC104597194|LOC104598999|LOC104599001|LOC104599945|LOC104600002|LOC104600…
GO:0048580	regulation of post-embryonic development	BP	Level-6	53/1057	393/11902	0.0034278	0.0611662	LOC104586194|LOC104587553|LOC104588175|LOC104588217|LOC104588515|LOC104591137|LOC104591747|LOC104592867|LOC104593232|LOC104594235|LOC104595154|LOC104595355|LOC104595512|LOC104596092|LOC104596419|LOC104596897|LOC104597103|LOC104597107|LOC104597142|LOC104597194|LOC104597281|LOC104597487|LOC104598074|LOC104598088|LOC104598133|LOC104598418|LOC104598536|LOC104599442|LOC104599710|LOC104599796|LOC104599…
GO:0009738	abscisic acid-activated signaling pathway	BP	Level-5	20/1057	108/11902	0.00353539	0.0622772	LOC104586124|LOC104590488|LOC104593016|LOC104593461|LOC104594533|LOC104594934|LOC104596106|LOC104596419|LOC104597107|LOC104597404|LOC104599319|LOC104601109|LOC104604477|LOC104605221|LOC104605565|LOC104607684|LOC104608723|LOC104608779|LOC104611581|LOC104612990
GO:0048585	negative regulation of response to stimulus	BP	Level-5	44/1057	313/11902	0.00376137	0.0654193	LOC104586124|LOC104586141|LOC104587203|LOC104587553|LOC104588254|LOC104588515|LOC104588877|LOC104589605|LOC104589728|LOC104590547|LOC104591049|LOC104591633|LOC104591861|LOC104592443|LOC104592615|LOC104594533|LOC104595254|LOC104595512|LOC104596138|LOC104596869|LOC104597107|LOC104597194|LOC104597404|LOC104597540|LOC104598386|LOC104599786|LOC104599945|LOC104600729|LOC104600740|LOC104601109|LOC104603…
GO:1901575	organic substance catabolic process	BP	Level-4	106/1057	906/11902	0.00385711	0.0662459	LOC104585591|LOC104585820|LOC104585880|LOC104586039|LOC104586172|LOC104586319|LOC104586599|LOC104586734|LOC104586773|LOC104586816|LOC104587066|LOC104587135|LOC104587179|LOC104587380|LOC104588084|LOC104588131|LOC104588208|LOC104588242|LOC104588570|LOC104589393|LOC104590324|LOC104590678|LOC104591053|LOC104591440|LOC104591908|LOC104592165|LOC104592252|LOC104592259|LOC104592431|LOC104592443|LOC104592…
GO:0042542	response to hydrogen peroxide	BP	Level-5	17/1057	86/11902	0.00388632	0.0659236	LOC104585845|LOC104586650|LOC104586816|LOC104593016|LOC104593336|LOC104595207|LOC104596515|LOC104597267|LOC104598088|LOC104600034|LOC104600279|LOC104601155|LOC104607059|LOC104607072|LOC104611040|LOC104611075|LOC104611225
GO:0070647	protein modification by small protein conjugation or removal	BP	Level-7	58/1057	443/11902	0.00403861	0.0676714	LOC104586124|LOC104586194|LOC104586319|LOC104586734|LOC104587316|LOC104588526|LOC104588570|LOC104590340|LOC104590678|LOC104590739|LOC104591049|LOC104591908|LOC104592165|LOC104592252|LOC104592342|LOC104593071|LOC104593232|LOC104594493|LOC104595260|LOC104595340|LOC104595810|LOC104596817|LOC104597194|LOC104598513|LOC104598778|LOC104598898|LOC104598961|LOC104599786|LOC104600329|LOC104601409|LOC104601…
GO:0009605	response to external stimulus	BP	Level-3	149/1057	1342/11902	0.00411347	0.0680953	LOC104585693|LOC104585837|LOC104586380|LOC104586415|LOC104586416|LOC104587143|LOC104587179|LOC104587553|LOC104587664|LOC104588084|LOC104588217|LOC104588242|LOC104588749|LOC104589024|LOC104589086|LOC104589597|LOC104589605|LOC104589728|LOC104589843|LOC104589984|LOC104590547|LOC104590739|LOC104591440|LOC104591737|LOC104591747|LOC104591861|LOC104592013|LOC104592434|LOC104592476|LOC104592530|LOC104592…
GO:0071496	cellular response to external stimulus	BP	Level-4	32/1057	209/11902	0.00415392	0.0679463	LOC104585837|LOC104587179|LOC104589843|LOC104591747|LOC104592434|LOC104592530|LOC104592867|LOC104593211|LOC104593448|LOC104594045|LOC104594673|LOC104594925|LOC104595577|LOC104597226|LOC104597484|LOC104598904|LOC104599768|LOC104599805|LOC104600864|LOC104602167|LOC104602316|LOC104603640|LOC104603926|LOC104604112|LOC104605963|LOC104606427|LOC104606929|LOC104607965|LOC104610274|LOC104610320|LOC104611…
GO:0006869	lipid transport	BP	Level-6	13/1057	58/11902	0.00445386	0.0719954	LOC104586758|LOC104587930|LOC104590220|LOC104590626|LOC104591737|LOC104594764|LOC104596809|LOC104597199|LOC104602464|LOC104605963|LOC104607160|LOC104610126|LOC104613465
GO:0006749	glutathione metabolic process	BP	Level-5	10/1057	38/11902	0.00468163	0.0747972	LOC104586415|LOC104586416|LOC104588242|LOC104596386|LOC104598999|LOC104599001|LOC104606976|LOC104607024|LOC109113889|LOC109113944
GO:0071495	cellular response to endogenous stimulus	BP	Level-4	69/1057	551/11902	0.00474608	0.0749554	LFY|LOC104585693|LOC104586124|LOC104587316|LOC104588548|LOC104589024|LOC104590241|LOC104590488|LOC104590739|LOC104591747|LOC104592244|LOC104592309|LOC104592867|LOC104593016|LOC104593386|LOC104593461|LOC104594126|LOC104594210|LOC104594533|LOC104594934|LOC104595355|LOC104595886|LOC104596106|LOC104596419|LOC104596610|LOC104597107|LOC104597142|LOC104597194|LOC104597226|LOC104597404|LOC104598350|LOC10…
GO:0000302	response to reactive oxygen species	BP	Level-5	30/1057	195/11902	0.00508732	0.0794316	LOC104585845|LOC104586415|LOC104586416|LOC104586650|LOC104586816|LOC104593016|LOC104593147|LOC104593211|LOC104593336|LOC104595207|LOC104596106|LOC104596515|LOC104597267|LOC104598088|LOC104600034|LOC104600279|LOC104601155|LOC104602393|LOC104602680|LOC104603426|LOC104603616|LOC104606913|LOC104607059|LOC104607072|LOC104608723|LOC104610274|LOC104611040|LOC104611075|LOC104611225|LOC109114159
GO:0009611	response to wounding	BP	Level-4	33/1057	221/11902	0.005106	0.0788275	LOC104587553|LOC104587664|LOC104588137|LOC104588208|LOC104589597|LOC104590239|LOC104590739|LOC104593016|LOC104593386|LOC104594934|LOC104595823|LOC104596106|LOC104597078|LOC104598088|LOC104598966|LOC104599786|LOC104600021|LOC104600237|LOC104600505|LOC104600549|LOC104601857|LOC104601998|LOC104603733|LOC104605341|LOC104605618|LOC104605791|LOC104606913|LOC104607759|LOC104608240|LOC104608723|LOC104609…
GO:0009407	toxin catabolic process	BP	Level-3	6/1057	15/11902	0.00541604	0.0826848	LOC104598999|LOC104599001|LOC104606976|LOC104607024|LOC109113889|LOC109113944
GO:0000326	protein storage vacuole	CC	Level-8	6/1057	15/11902	0.00541604	0.0817762	LOC104588208|LOC104591324|LOC104594673|LOC104595131|LOC104596817|LOC104598590
GO:0009723	response to ethylene	BP	Level-5	29/1057	189/11902	0.00600384	0.089666	LOC104586816|LOC104588208|LOC104588515|LOC104592244|LOC104592443|LOC104593336|LOC104593461|LOC104595512|LOC104597048|LOC104597142|LOC104597487|LOC104598088|LOC104598133|LOC104598386|LOC104599282|LOC104600209|LOC104600740|LOC104601042|LOC104601164|LOC104603386|LOC104603484|LOC104603733|LOC104605149|LOC104607321|LOC104608125|LOC104608240|LOC104610498|LOC104611934|LOC109114159
GO:0010431	seed maturation	BP	Level-4	11/1057	47/11902	0.00652881	0.0964579	LOC104586449|LOC104588175|LOC104594933|LOC104597107|LOC104597161|LOC104598536|LOC104598894|LOC104601056|LOC104601109|LOC104602566|LOC104606206
GO:0010119	regulation of stomatal movement	BP	Level-5	16/1057	84/11902	0.00679865	0.0993759	LOC104586319|LOC104588217|LOC104590547|LOC104592431|LOC104593232|LOC104593461|LOC104594210|LOC104594235|LOC104597107|LOC104597142|LOC104601109|LOC104604314|LOC104604443|LOC104605149|LOC104606616|LOC104607895
GO:0016740	transferase activity	MF	Level-3	220/1057	2105/11902	0.00691729	0.100046	LOC104585674|LOC104586058|LOC104586124|LOC104586194|LOC104586271|LOC104586273|LOC104586319|LOC104586443|LOC104586734|LOC104586851|LOC104587069|LOC104587135|LOC104587316|LOC104587382|LOC104587677|LOC104588007|LOC104588242|LOC104588289|LOC104588515|LOC104588526|LOC104588570|LOC104588866|LOC104588877|LOC104589581|LOC104589724|LOC104590058|LOC104590124|LOC104590241|LOC104590340|LOC104590488|LOC104590…
GO:0042440	pigment metabolic process	BP	Level-3	20/1057	116/11902	0.00705464	0.10097	LOC104585591|LOC104585636|LOC104586085|LOC104587442|LOC104587818|LOC104592094|LOC104592431|LOC104592679|LOC104597253|LOC104598958|LOC104600661|LOC104601720|LOC104606291|LOC104606975|LOC104606976|LOC104607024|LOC104608835|LOC104608870|LOC104609598|LOC109114159
GO:0071310	cellular response to organic substance	BP	Level-5	83/1057	699/11902	0.00725014	0.102698	LFY|LOC104585693|LOC104586124|LOC104586650|LOC104586764|LOC104587316|LOC104588032|LOC104588515|LOC104588548|LOC104589024|LOC104589086|LOC104590241|LOC104590488|LOC104590739|LOC104591747|LOC104592244|LOC104592309|LOC104592867|LOC104593016|LOC104593386|LOC104593461|LOC104594126|LOC104594210|LOC104594533|LOC104594934|LOC104595355|LOC104595512|LOC104595886|LOC104596106|LOC104596419|LOC104596610|LOC10…
GO:0046113	nucleobase catabolic process	BP	Level-6	5/1057	11/11902	0.00729291	0.10225	LOC104587179|LOC104595499|LOC104599727|LOC104603426|LOC104611923
GO:0032870	cellular response to hormone stimulus	BP	Level-5	64/1057	515/11902	0.00741774	0.102949	LFY|LOC104585693|LOC104586124|LOC104587316|LOC104588548|LOC104589024|LOC104590241|LOC104590488|LOC104590739|LOC104591747|LOC104592244|LOC104592309|LOC104592867|LOC104593016|LOC104593386|LOC104593461|LOC104594210|LOC104594533|LOC104594934|LOC104595355|LOC104596106|LOC104596419|LOC104596610|LOC104597107|LOC104597142|LOC104597404|LOC104598350|LOC104598391|LOC104599319|LOC104599786|LOC104599961|LOC10…
GO:0009753	response to jasmonic acid	BP	Level-5	32/1057	219/11902	0.00759924	0.104414	LOC104586415|LOC104586416|LOC104587539|LOC104587553|LOC104588208|LOC104589597|LOC104590241|LOC104590739|LOC104593016|LOC104593386|LOC104595823|LOC104596386|LOC104597048|LOC104597487|LOC104598133|LOC104598386|LOC104599282|LOC104599786|LOC104600209|LOC104600505|LOC104601042|LOC104601164|LOC104603021|LOC104603733|LOC104605341|LOC104605623|LOC104605791|LOC104605994|LOC104607321|LOC104608731|LOC104612…
GO:0010876	lipid localization	BP	Level-4	14/1057	70/11902	0.00765979	0.104203	LOC104586758|LOC104587930|LOC104590220|LOC104590626|LOC104591737|LOC104594764|LOC104596809|LOC104597199|LOC104602464|LOC104605963|LOC104607160|LOC104610126|LOC104610495|LOC104613465
GO:0015979	photosynthesis	BP	Level-4	19/1057	109/11902	0.00770001	0.103724	LOC104586976|LOC104594210|LOC104594333|LOC104597391|LOC104598143|LOC104600021|LOC104600333|LOC104600549|LOC104601478|LOC104603148|LOC104603300|LOC104603972|LOC104608484|LOC104609062|N623_p010|N623_p011|N623_p038|N623_p064|N623_p065
GO:0035556	intracellular signal transduction	BP	Level-4	49/1057	375/11902	0.00807616	0.107734	LOC104586058|LOC104586271|LOC104588866|LOC104589728|LOC104589843|LOC104590488|LOC104590548|LOC104590912|LOC104592244|LOC104592446|LOC104593193|LOC104593224|LOC104593461|LOC104593787|LOC104594506|LOC104594513|LOC104594533|LOC104595340|LOC104595886|LOC104596679|LOC104597142|LOC104597226|LOC104599577|LOC104599820|LOC104600147|LOC104600864|LOC104601042|LOC104601754|LOC104602595|LOC104602758|LOC104603…
GO:0010030	positive regulation of seed germination	BP	Level-7	8/1057	29/11902	0.00872948	0.11533	LOC104591137|LOC104596092|LOC104596897|LOC104597107|LOC104599710|LOC104601109|LOC104609998|LOC104613228
GO:0006970	response to osmotic stress	BP	Level-4	73/1057	607/11902	0.00881435	0.115342	LOC104586058|LOC104586141|LOC104586724|LOC104586816|LOC104587549|LOC104588774|LOC104589316|LOC104589605|LOC104589843|LOC104591516|LOC104591547|LOC104591747|LOC104591908|LOC104592212|LOC104592213|LOC104592446|LOC104592867|LOC104593016|LOC104593071|LOC104593195|LOC104593336|LOC104593461|LOC104593490|LOC104594126|LOC104594205|LOC104595154|LOC104595206|LOC104596106|LOC104596419|LOC104597048|LOC104597…
GO:0051603	proteolysis involved in cellular protein catabolic process	BP	Level-6	51/1057	396/11902	0.00888217	0.115133	LOC104586319|LOC104586734|LOC104586773|LOC104586816|LOC104587066|LOC104587380|LOC104588208|LOC104588570|LOC104589393|LOC104590324|LOC104590678|LOC104591908|LOC104592252|LOC104592259|LOC104592443|LOC104592615|LOC104593016|LOC104593071|LOC104593336|LOC104594493|LOC104595254|LOC104595260|LOC104595810|LOC104597194|LOC104598590|LOC104598778|LOC104598898|LOC104598961|LOC104599200|LOC104601143|LOC104603…
GO:0000325	plant-type vacuole	CC	Level-7	27/1057	178/11902	0.00891313	0.114455	LOC104586881|LOC104587725|LOC104588208|LOC104588749|LOC104591324|LOC104592446|LOC104594235|LOC104594673|LOC104595131|LOC104596196|LOC104596449|LOC104596817|LOC104598590|LOC104598966|LOC104599768|LOC104600760|LOC104604152|LOC104604560|LOC104604836|LOC104606442|LOC104606461|LOC104606616|LOC104606976|LOC104607024|LOC104610184|LOC104610442|LOC104612743
GO:0140096	catalytic activity, acting on a protein	MF	Level-3	159/1057	1481/11902	0.00953186	0.121266	LOC104585674|LOC104586039|LOC104586058|LOC104586124|LOC104586194|LOC104586271|LOC104586319|LOC104586443|LOC104586734|LOC104586889|LOC104587316|LOC104587380|LOC104587677|LOC104588131|LOC104588208|LOC104588242|LOC104588289|LOC104588515|LOC104588526|LOC104588570|LOC104588866|LOC104588877|LOC104589528|LOC104589724|LOC104589843|LOC104590058|LOC104590166|LOC104590324|LOC104590340|LOC104590488|LOC104590…
GO:0010555	response to mannitol	BP	Level-6	5/1057	12/11902	0.00964908	0.121632	LOC104596106|LOC104598894|LOC104599805|LOC104606206|LOC104608723
GO:1901888	regulation of cell junction assembly	BP	Level-6	5/1057	12/11902	0.00964908	0.120526	LOC104585693|LOC104604914|LOC104605963|LOC109113956|LOC109115878
GO:0055114	oxidation-reduction process	BP	Level-3	96/1057	838/11902	0.00977871	0.121045	LOC104585636|LOC104585880|LOC104586748|LOC104586889|LOC104586976|LOC104587331|LOC104587382|LOC104587442|LOC104587463|LOC104587549|LOC104587636|LOC104587818|LOC104587834|LOC104588144|LOC104589275|LOC104590166|LOC104590534|LOC104590872|LOC104591581|LOC104592165|LOC104592309|LOC104592431|LOC104592545|LOC104592969|LOC104593340|LOC104593461|LOC104594725|LOC104594804|LOC104594915|LOC104594942|LOC104595…
GO:0070887	cellular response to chemical stimulus	BP	Level-4	107/1057	951/11902	0.0104026	0.127617	LFY|LOC104585693|LOC104586124|LOC104586650|LOC104586764|LOC104587316|LOC104587533|LOC104587636|LOC104588032|LOC104588242|LOC104588515|LOC104588548|LOC104589024|LOC104589086|LOC104589275|LOC104590166|LOC104590241|LOC104590488|LOC104590739|LOC104591747|LOC104592244|LOC104592309|LOC104592867|LOC104593016|LOC104593211|LOC104593386|LOC104593448|LOC104593461|LOC104594045|LOC104594126|LOC104594210|LOC10…
GO:0006575	cellular modified amino acid metabolic process	BP	Level-4	14/1057	73/11902	0.010405	0.126517	LOC104586415|LOC104586416|LOC104586889|LOC104587442|LOC104588242|LOC104596386|LOC104596869|LOC104598999|LOC104599001|LOC104602169|LOC104606976|LOC104607024|LOC109113889|LOC109113944
GO:2000026	regulation of multicellular organismal development	BP	Level-5	69/1057	573/11902	0.0104356	0.125777	LOC104585608|LOC104586194|LOC104586384|LOC104587203|LOC104587553|LOC104588175|LOC104588217|LOC104588515|LOC104590678|LOC104591137|LOC104591747|LOC104591913|LOC104592867|LOC104593232|LOC104594235|LOC104595154|LOC104595355|LOC104595406|LOC104595512|LOC104596092|LOC104596106|LOC104596419|LOC104596610|LOC104596897|LOC104597103|LOC104597107|LOC104597142|LOC104597194|LOC104597281|LOC104597487|LOC104598…
GO:0009755	hormone-mediated signaling pathway	BP	Level-4	52/1057	411/11902	0.0111195	0.132854	LFY|LOC104586124|LOC104590241|LOC104590488|LOC104590739|LOC104591747|LOC104592244|LOC104592309|LOC104592867|LOC104593016|LOC104593386|LOC104593461|LOC104594533|LOC104594934|LOC104595355|LOC104596106|LOC104596419|LOC104596610|LOC104597107|LOC104597142|LOC104597404|LOC104598350|LOC104598391|LOC104599319|LOC104599786|LOC104599961|LOC104600150|LOC104600505|LOC104600729|LOC104601042|LOC104601109|LOC10…
GO:0019684	photosynthesis, light reaction	BP	Level-5	15/1057	82/11902	0.0117027	0.138617	LOC104586976|LOC104594210|LOC104594333|LOC104597391|LOC104598143|LOC104600021|LOC104600333|LOC104601478|LOC104603148|LOC104603300|LOC104603972|LOC104608484|LOC104609062|N623_p038|N623_p064
GO:0043632	modification-dependent macromolecule catabolic process	BP	Level-6	46/1057	357/11902	0.0124192	0.145846	LOC104586319|LOC104586734|LOC104586773|LOC104586816|LOC104587066|LOC104587135|LOC104588570|LOC104589393|LOC104590678|LOC104591908|LOC104592252|LOC104592259|LOC104592443|LOC104592615|LOC104593016|LOC104593071|LOC104593336|LOC104594493|LOC104595254|LOC104595260|LOC104595810|LOC104597194|LOC104598778|LOC104598898|LOC104598961|LOC104599200|LOC104601143|LOC104603147|LOC104604000|LOC104604112|LOC104605…
GO:0031252	cell leading edge	CC	Level-3	5/1057	13/11902	0.0124798	0.145315	LOC104585693|LOC104593958|LOC104604914|LOC109113956|LOC109115878
GO:2000280	regulation of root development	BP	Level-6	14/1057	75/11902	0.0126262	0.145785	LOC104585608|LOC104588515|LOC104591913|LOC104595512|LOC104596106|LOC104597103|LOC104597142|LOC104603386|LOC104605149|LOC104606214|LOC104606717|LOC104608723|LOC104609267|LOC104611934
GO:0035251	UDP-glucosyltransferase activity	MF	Level-6	16/1057	91/11902	0.01285	0.147133	LOC104586273|LOC104586851|LOC104590124|LOC104590896|LOC104597281|LOC104598894|LOC104600188|LOC104600197|LOC104601720|LOC104602206|LOC104605345|LOC104606206|LOC104607072|LOC104607308|LOC104611225|LOC109115469
GO:0036211	protein modification process	BP	Level-5	162/1057	1527/11902	0.0130228	0.147879	LOC104585674|LOC104586058|LOC104586124|LOC104586194|LOC104586271|LOC104586319|LOC104586443|LOC104586734|LOC104586748|LOC104586889|LOC104587069|LOC104587316|LOC104587677|LOC104588007|LOC104588289|LOC104588515|LOC104588526|LOC104588570|LOC104588866|LOC104588877|LOC104589393|LOC104589528|LOC104589724|LOC104589843|LOC104590058|LOC104590220|LOC104590340|LOC104590488|LOC104590548|LOC104590678|LOC104590…
GO:0006464	cellular protein modification process	BP	Level-6	162/1057	1527/11902	0.0130228	0.146667	LOC104585674|LOC104586058|LOC104586124|LOC104586194|LOC104586271|LOC104586319|LOC104586443|LOC104586734|LOC104586748|LOC104586889|LOC104587069|LOC104587316|LOC104587677|LOC104588007|LOC104588289|LOC104588515|LOC104588526|LOC104588570|LOC104588866|LOC104588877|LOC104589393|LOC104589528|LOC104589724|LOC104589843|LOC104590058|LOC104590220|LOC104590340|LOC104590488|LOC104590548|LOC104590678|LOC104590…
GO:0080134	regulation of response to stress	BP	Level-5	50/1057	396/11902	0.0130231	0.145477	LOC104587143|LOC104587539|LOC104587553|LOC104589728|LOC104590239|LOC104590547|LOC104591049|LOC104591787|LOC104591908|LOC104591932|LOC104592434|LOC104592703|LOC104592805|LOC104593071|LOC104593386|LOC104593494|LOC104594255|LOC104595340|LOC104595450|LOC104595886|LOC104596869|LOC104597103|LOC104597540|LOC104598088|LOC104598386|LOC104599786|LOC104599827|LOC104600028|LOC104600034|LOC104600349|LOC104600…
GO:0050794	regulation of cellular process	BP	Level-4	353/1057	3576/11902	0.013132	0.145511	LFY|LOC104585693|LOC104585837|LOC104586058|LOC104586085|LOC104586119|LOC104586124|LOC104586141|LOC104586194|LOC104586271|LOC104586319|LOC104586384|LOC104586449|LOC104586650|LOC104586724|LOC104586734|LOC104586764|LOC104586816|LOC104586890|LOC104587135|LOC104587203|LOC104587335|LOC104587533|LOC104587553|LOC104587653|LOC104587774|LOC104587976|LOC104588007|LOC104588175|LOC104588181|LOC104588217|LOC10…
GO:0030162	regulation of proteolysis	BP	Level-7	19/1057	116/11902	0.0133497	0.14674	LOC104586319|LOC104586773|LOC104586816|LOC104587066|LOC104587976|LOC104588774|LOC104589728|LOC104592236|LOC104592252|LOC104592615|LOC104593016|LOC104593336|LOC104595254|LOC104596897|LOC104597173|LOC104601143|LOC104602382|LOC104611480|LOC104612723
GO:0006511	ubiquitin-dependent protein catabolic process	BP	Level-8	44/1057	340/11902	0.0133924	0.146041	LOC104586319|LOC104586734|LOC104586773|LOC104586816|LOC104587066|LOC104588570|LOC104589393|LOC104590678|LOC104591908|LOC104592252|LOC104592259|LOC104592443|LOC104592615|LOC104593016|LOC104593071|LOC104593336|LOC104594493|LOC104595254|LOC104595260|LOC104595810|LOC104597194|LOC104598778|LOC104598898|LOC104598961|LOC104599200|LOC104601143|LOC104603147|LOC104604000|LOC104604112|LOC104605258|LOC104605…
GO:1901701	cellular response to oxygen-containing compound	BP	Level-5	59/1057	486/11902	0.0148383	0.160534	LFY|LOC104586124|LOC104587316|LOC104588515|LOC104589024|LOC104590241|LOC104590488|LOC104590739|LOC104591747|LOC104592309|LOC104592867|LOC104593016|LOC104593211|LOC104593386|LOC104593448|LOC104593461|LOC104594210|LOC104594533|LOC104594934|LOC104595355|LOC104595512|LOC104595886|LOC104596106|LOC104596419|LOC104596610|LOC104597107|LOC104597194|LOC104597226|LOC104597404|LOC104599319|LOC104599768|LOC10…
GO:0044257	cellular protein catabolic process	BP	Level-6	51/1057	409/11902	0.0148908	0.159844	LOC104586319|LOC104586734|LOC104586773|LOC104586816|LOC104587066|LOC104587380|LOC104588208|LOC104588570|LOC104589393|LOC104590324|LOC104590678|LOC104591908|LOC104592252|LOC104592259|LOC104592443|LOC104592615|LOC104593016|LOC104593071|LOC104593336|LOC104594493|LOC104595254|LOC104595260|LOC104595810|LOC104597194|LOC104598590|LOC104598778|LOC104598898|LOC104598961|LOC104599200|LOC104601143|LOC104603…
GO:0019941	modification-dependent protein catabolic process	BP	Level-7	44/1057	343/11902	0.0151874	0.161764	LOC104586319|LOC104586734|LOC104586773|LOC104586816|LOC104587066|LOC104588570|LOC104589393|LOC104590678|LOC104591908|LOC104592252|LOC104592259|LOC104592443|LOC104592615|LOC104593016|LOC104593071|LOC104593336|LOC104594493|LOC104595254|LOC104595260|LOC104595810|LOC104597194|LOC104598778|LOC104598898|LOC104598961|LOC104599200|LOC104601143|LOC104603147|LOC104604000|LOC104604112|LOC104605258|LOC104605…
GO:0016614	oxidoreductase activity, acting on CH-OH group of donors	MF	Level-4	16/1057	93/11902	0.0151878	0.160524	LOC104585636|LOC104587331|LOC104590534|LOC104591581|LOC104592969|LOC104596194|LOC104598792|LOC104600406|LOC104603521|LOC104603640|LOC104604574|LOC104607965|LOC104608127|LOC104609499|LOC104609598|LOC104612386
GO:0140110	transcription regulator activity	MF	Level-2	127/1057	1171/11902	0.015259	0.160045	LFY|LOC104586384|LOC104586650|LOC104586724|LOC104587335|LOC104587533|LOC104587553|LOC104587653|LOC104587774|LOC104588175|LOC104588181|LOC104588217|LOC104588278|LOC104589024|LOC104589085|LOC104589087|LOC104589469|LOC104589605|LOC104589930|LOC104590149|LOC104590239|LOC104590471|LOC104591256|LOC104591637|LOC104591759|LOC104591861|LOC104592013|LOC104592212|LOC104592244|LOC104592291|LOC104592746|LOC10…
GO:1900750	oligopeptide binding	MF	Level-5	5/1057	14/11902	0.0158234	0.164707	LOC104596386|LOC104598999|LOC104599001|LOC109113889|LOC109113944
GO:0072523	purine-containing compound catabolic process	BP	Level-6	5/1057	14/11902	0.0158234	0.163469	LOC104587179|LOC104594804|LOC104599727|LOC104603426|LOC104610888
GO:0043295	glutathione binding	MF	Level-4	5/1057	14/11902	0.0158234	0.162249	LOC104596386|LOC104598999|LOC104599001|LOC109113889|LOC109113944
GO:0009819	drought recovery	BP	Level-5	5/1057	14/11902	0.0158234	0.161047	LOC104587335|LOC104598882|LOC104606580|LOC104607392|LOC104607440
GO:1902074	response to salt	BP	Level-4	5/1057	14/11902	0.0158234	0.159863	LOC104589605|LOC104596106|LOC104598088|LOC104599945|LOC104608723
GO:0009404	toxin metabolic process	BP	Level-4	9/1057	40/11902	0.0162839	0.163315	LOC104586415|LOC104586416|LOC104598999|LOC104599001|LOC104602496|LOC104606976|LOC104607024|LOC109113889|LOC109113944
GO:0016491	oxidoreductase activity	MF	Level-3	81/1057	706/11902	0.0163477	0.162766	LOC104585636|LOC104585880|LOC104586889|LOC104586976|LOC104587331|LOC104587442|LOC104587463|LOC104587549|LOC104587636|LOC104587818|LOC104587834|LOC104588144|LOC104589275|LOC104590166|LOC104590534|LOC104590872|LOC104591581|LOC104592309|LOC104592431|LOC104592545|LOC104592969|LOC104593340|LOC104593461|LOC104594804|LOC104594915|LOC104594942|LOC104595823|LOC104596033|LOC104596194|LOC104596253|LOC104596…
GO:0009743	response to carbohydrate	BP	Level-5	22/1057	145/11902	0.0170174	0.168215	LOC104586141|LOC104587553|LOC104588515|LOC104589605|LOC104591747|LOC104592867|LOC104593016|LOC104594925|LOC104595512|LOC104596106|LOC104598894|LOC104598904|LOC104599805|LOC104599945|LOC104603386|LOC104604112|LOC104605791|LOC104606206|LOC104607684|LOC104608723|LOC104611934|LOC109114159
GO:0009579	thylakoid	CC	Level-3	53/1057	432/11902	0.0171354	0.168172	LOC104585946|LOC104586952|LOC104587331|LOC104587818|LOC104588137|LOC104589642|LOC104591573|LOC104591617|LOC104593211|LOC104593213|LOC104594210|LOC104594255|LOC104594333|LOC104595823|LOC104596477|LOC104598143|LOC104598619|LOC104598999|LOC104599001|LOC104600021|LOC104600213|LOC104600333|LOC104600594|LOC104601478|LOC104602221|LOC104603687|LOC104604574|LOC104604845|LOC104605672|LOC104606291|LOC104606…
GO:0006629	lipid metabolic process	BP	Level-4	67/1057	573/11902	0.0196639	0.191618	LOC104585820|LOC104587463|LOC104588254|LOC104588515|LOC104589597|LOC104589843|LOC104590220|LOC104590241|LOC104591053|LOC104591581|LOC104592165|LOC104592309|LOC104592431|LOC104592530|LOC104592800|LOC104592997|LOC104593853|LOC104593912|LOC104594212|LOC104594255|LOC104594673|LOC104595512|LOC104595823|LOC104596033|LOC104596174|LOC104596249|LOC104596253|LOC104596943|LOC104597161|LOC104597199|LOC104597…
GO:0035250	UDP-galactosyltransferase activity	MF	Level-6	5/1057	15/11902	0.0197143	0.190757	LOC104590241|LOC104592530|LOC104598119|LOC104607072|LOC104611225
GO:0051427	hormone receptor binding	MF	Level-5	5/1057	15/11902	0.0197143	0.189423	LOC104585693|LOC104604914|LOC104611480|LOC109113956|LOC109115878
GO:0035257	nuclear hormone receptor binding	MF	Level-6	5/1057	15/11902	0.0197143	0.188107	LOC104585693|LOC104604914|LOC104611480|LOC109113956|LOC109115878
GO:0071478	cellular response to radiation	BP	Level-5	18/1057	113/11902	0.0197314	0.186972	LOC104588137|LOC104588217|LOC104592431|LOC104594915|LOC104595355|LOC104598074|LOC104600021|LOC104600897|LOC104602810|LOC104603021|LOC104603640|LOC104603917|LOC104603972|LOC104604443|LOC104606411|LOC104610327|LOC104610464|LOC104613228
GO:1901264	carbohydrate derivative transport	BP	Level-6	13/1057	72/11902	0.0197697	0.186052	LOC104586663|LOC104586717|LOC104586764|LOC104587930|LOC104590626|LOC104594878|LOC104597096|LOC104597199|LOC104601219|LOC104602464|LOC104604060|LOC104604404|LOC104605718
GO:0016616	oxidoreductase activity, acting on the CH-OH group of donors, NAD or NADP as acceptor	MF	Level-5	14/1057	80/11902	0.0197875	0.184953	LOC104585636|LOC104587331|LOC104590534|LOC104591581|LOC104592969|LOC104596194|LOC104598792|LOC104600406|LOC104603521|LOC104603640|LOC104604574|LOC104607965|LOC104609598|LOC104612386
GO:0044255	cellular lipid metabolic process	BP	Level-4	60/1057	506/11902	0.0209376	0.19438	LOC104587463|LOC104588254|LOC104588515|LOC104589597|LOC104589843|LOC104590241|LOC104591581|LOC104592165|LOC104592309|LOC104592431|LOC104592530|LOC104592800|LOC104592997|LOC104593853|LOC104593912|LOC104594212|LOC104594255|LOC104594673|LOC104595512|LOC104595823|LOC104596033|LOC104596174|LOC104596943|LOC104597161|LOC104597199|LOC104597312|LOC104598236|LOC104598812|LOC104598879|LOC104599650|LOC104600…
GO:0010162	seed dormancy process	BP	Level-3	7/1057	28/11902	0.0209778	0.193446	LOC104586449|LOC104594933|LOC104597107|LOC104597161|LOC104601056|LOC104601109|LOC104602566
GO:0022611	dormancy process	BP	Level-3	7/1057	28/11902	0.0209778	0.192157	LOC104586449|LOC104594933|LOC104597107|LOC104597161|LOC104601056|LOC104601109|LOC104602566
GO:0009639	response to red or far red light	BP	Level-6	24/1057	166/11902	0.0209924	0.191017	LOC104588217|LOC104592291|LOC104592309|LOC104594210|LOC104595355|LOC104597161|LOC104597391|LOC104598074|LOC104600002|LOC104600729|LOC104600900|LOC104601056|LOC104602221|LOC104603021|LOC104603972|LOC104604443|LOC104606411|LOC104606624|LOC104606929|LOC104608125|LOC104608484|LOC104610464|LOC104611665|LOC104613228
GO:0016114	terpenoid biosynthetic process	BP	Level-6	15/1057	89/11902	0.0212543	0.192128	LOC104588515|LOC104589597|LOC104592309|LOC104592431|LOC104593853|LOC104595512|LOC104600661|LOC104602221|LOC104602439|LOC104603386|LOC104604187|LOC104604189|LOC104606975|LOC104608835|LOC104611934
GO:0071482	cellular response to light stimulus	BP	Level-6	17/1057	106/11902	0.0218559	0.196274	LOC104588137|LOC104588217|LOC104592431|LOC104594915|LOC104595355|LOC104598074|LOC104600021|LOC104600897|LOC104603021|LOC104603640|LOC104603917|LOC104603972|LOC104604443|LOC104606411|LOC104610327|LOC104610464|LOC104613228
GO:0051239	regulation of multicellular organismal process	BP	Level-4	74/1057	647/11902	0.0223639	0.199532	LOC104585608|LOC104585693|LOC104586194|LOC104586384|LOC104587203|LOC104587553|LOC104588175|LOC104588217|LOC104588515|LOC104590488|LOC104590678|LOC104591137|LOC104591747|LOC104591913|LOC104592867|LOC104593232|LOC104594235|LOC104595154|LOC104595355|LOC104595406|LOC104595512|LOC104596092|LOC104596106|LOC104596419|LOC104596610|LOC104596897|LOC104597103|LOC104597107|LOC104597142|LOC104597194|LOC104597…
GO:0051707	response to other organism	BP	Level-3	105/1057	962/11902	0.022708	0.201296	LOC104586380|LOC104586415|LOC104586416|LOC104587143|LOC104587553|LOC104587664|LOC104588084|LOC104588242|LOC104588749|LOC104589024|LOC104589086|LOC104589597|LOC104589605|LOC104589728|LOC104589984|LOC104590547|LOC104590739|LOC104591440|LOC104591737|LOC104591747|LOC104591861|LOC104592013|LOC104592703|LOC104592746|LOC104592805|LOC104592867|LOC104593100|LOC104593386|LOC104593490|LOC104594023|LOC104594…
GO:0072341	modified amino acid binding	MF	Level-3	6/1057	22/11902	0.0230664	0.203161	LOC104595614|LOC104596386|LOC104598999|LOC104599001|LOC109113889|LOC109113944
GO:0072506	trivalent inorganic anion homeostasis	BP	Level-8	6/1057	22/11902	0.0230664	0.201867	LOC104592800|LOC104595636|LOC104598074|LOC104598540|LOC104602322|LOC104610513
GO:0055062	phosphate ion homeostasis	BP	Level-9	6/1057	22/11902	0.0230664	0.20059	LOC104592800|LOC104595636|LOC104598074|LOC104598540|LOC104602322|LOC104610513
GO:0042727	flavin-containing compound biosynthetic process	BP	Level-6	5/1057	16/11902	0.0241825	0.208973	LOC104587382|LOC104596078|LOC104599270|LOC104608234|LOC104612308
GO:0010104	regulation of ethylene-activated signaling pathway	BP	Level-8	8/1057	36/11902	0.0242175	0.207968	LOC104588515|LOC104590239|LOC104592443|LOC104595512|LOC104600740|LOC104603386|LOC104611349|LOC104611934
GO:0070297	regulation of phosphorelay signal transduction system	BP	Level-7	8/1057	36/11902	0.0242175	0.206676	LOC104588515|LOC104590239|LOC104592443|LOC104595512|LOC104600740|LOC104603386|LOC104611349|LOC104611934
GO:0051051	negative regulation of transport	BP	Level-5	7/1057	29/11902	0.024266	0.205811	LOC104588254|LOC104591747|LOC104592867|LOC104597107|LOC104597173|LOC104601109|LOC104612723
GO:0044419	interspecies interaction between organisms	BP	Level-2	109/1057	1007/11902	0.0248234	0.209247	LOC104586380|LOC104586415|LOC104586416|LOC104587143|LOC104587553|LOC104587664|LOC104588084|LOC104588242|LOC104588749|LOC104589024|LOC104589086|LOC104589597|LOC104589605|LOC104589728|LOC104589984|LOC104590547|LOC104590739|LOC104591440|LOC104591737|LOC104591747|LOC104591861|LOC104592013|LOC104592703|LOC104592746|LOC104592805|LOC104592867|LOC104593100|LOC104593386|LOC104593490|LOC104594023|LOC104594…
GO:0009751	response to salicylic acid	BP	Level-5	26/1057	187/11902	0.0248493	0.208189	LOC104586816|LOC104587553|LOC104588208|LOC104588278|LOC104589024|LOC104593016|LOC104593336|LOC104595069|LOC104597048|LOC104597129|LOC104597487|LOC104598133|LOC104598386|LOC104598961|LOC104599282|LOC104600043|LOC104600209|LOC104601042|LOC104601079|LOC104601164|LOC104603733|LOC104605791|LOC104605886|LOC104605994|LOC104608731|LOC104610498
GO:0008299	isoprenoid biosynthetic process	BP	Level-5	17/1057	108/11902	0.0251855	0.209726	LOC104588515|LOC104589597|LOC104592309|LOC104592431|LOC104593853|LOC104595512|LOC104600661|LOC104602221|LOC104602439|LOC104602603|LOC104603386|LOC104603687|LOC104604187|LOC104604189|LOC104606975|LOC104608835|LOC104611934
GO:0043207	response to external biotic stimulus	BP	Level-4	105/1057	967/11902	0.0254951	0.211025	LOC104586380|LOC104586415|LOC104586416|LOC104587143|LOC104587553|LOC104587664|LOC104588084|LOC104588242|LOC104588749|LOC104589024|LOC104589086|LOC104589597|LOC104589605|LOC104589728|LOC104589984|LOC104590547|LOC104590739|LOC104591440|LOC104591737|LOC104591747|LOC104591861|LOC104592013|LOC104592703|LOC104592746|LOC104592805|LOC104592867|LOC104593100|LOC104593386|LOC104593490|LOC104594023|LOC104594…
GO:0043161	proteasome-mediated ubiquitin-dependent protein catabolic process	BP	Level-7	32/1057	243/11902	0.0259788	0.213742	LOC104586734|LOC104586773|LOC104586816|LOC104587066|LOC104590678|LOC104591908|LOC104592615|LOC104593016|LOC104593071|LOC104593336|LOC104594493|LOC104595254|LOC104595260|LOC104595810|LOC104597194|LOC104598898|LOC104598961|LOC104599200|LOC104603147|LOC104604000|LOC104604112|LOC104605282|LOC104606427|LOC104606717|LOC104608240|LOC104608766|LOC104609350|LOC104611659|LOC104612346|LOC104612350|LOC104612…
GO:0033218	amide binding	MF	Level-3	16/1057	100/11902	0.026033	0.212913	LOC104587930|LOC104590626|LOC104593761|LOC104596386|LOC104597199|LOC104597992|LOC104598619|LOC104598999|LOC104599001|LOC104600349|LOC104601441|LOC104602348|LOC104602464|LOC104605558|LOC109113889|LOC109113944
GO:0031625	ubiquitin protein ligase binding	MF	Level-6	16/1057	100/11902	0.026033	0.211653	LOC104586773|LOC104586816|LOC104587066|LOC104592165|LOC104592615|LOC104593016|LOC104593336|LOC104595254|LOC104598778|LOC104598904|LOC104604187|LOC104604189|LOC104604279|LOC104607914|LOC104609613|LOC104610637
GO:0055081	anion homeostasis	BP	Level-7	9/1057	44/11902	0.0262811	0.212413	LOC104587725|LOC104592800|LOC104595636|LOC104598074|LOC104598540|LOC104602322|LOC104602978|LOC104604152|LOC104610513
GO:0019748	secondary metabolic process	BP	Level-3	30/1057	225/11902	0.0266402	0.214057	LOC104586415|LOC104586416|LOC104587463|LOC104589393|LOC104590241|LOC104590534|LOC104590872|LOC104596183|LOC104597484|LOC104597496|LOC104598999|LOC104599001|LOC104600015|LOC104601857|LOC104602496|LOC104602761|LOC104602875|LOC104603173|LOC104604187|LOC104604189|LOC104604683|LOC104606976|LOC104607024|LOC104607759|LOC104607774|LOC104607965|LOC104611578|LOC104612469|LOC109113889|LOC109113944
GO:0050789	regulation of biological process	BP	Level-3	390/1057	4035/11902	0.0270315	0.215937	LFY|LOC104585608|LOC104585693|LOC104585837|LOC104586058|LOC104586085|LOC104586119|LOC104586124|LOC104586141|LOC104586194|LOC104586271|LOC104586319|LOC104586384|LOC104586449|LOC104586650|LOC104586724|LOC104586734|LOC104586764|LOC104586773|LOC104586816|LOC104586890|LOC104587066|LOC104587135|LOC104587143|LOC104587203|LOC104587335|LOC104587533|LOC104587539|LOC104587553|LOC104587653|LOC104587774|LOC10…
GO:0005737	cytoplasm	CC	Level-3	622/1057	6634/11902	0.0273485	0.217208	LOC104585591|LOC104585636|LOC104585643|LOC104585674|LOC104585693|LOC104585845|LOC104585911|LOC104585935|LOC104585946|LOC104586058|LOC104586085|LOC104586119|LOC104586124|LOC104586172|LOC104586194|LOC104586271|LOC104586319|LOC104586380|LOC104586415|LOC104586416|LOC104586423|LOC104586599|LOC104586663|LOC104586717|LOC104586748|LOC104586758|LOC104586764|LOC104586773|LOC104586816|LOC104586847|LOC104586…
GO:0046906	tetrapyrrole binding	MF	Level-4	8/1057	37/11902	0.0274209	0.21653	LOC104586085|LOC104588137|LOC104592431|LOC104594210|LOC104594333|LOC104600021|LOC104606144|LOC104608484
GO:0071695	anatomical structure maturation	BP	Level-4	23/1057	162/11902	0.0276851	0.217368	LOC104586380|LOC104586449|LOC104586889|LOC104588175|LOC104592467|LOC104593100|LOC104594052|LOC104594933|LOC104596153|LOC104597107|LOC104597161|LOC104597939|LOC104598536|LOC104598894|LOC104599820|LOC104601056|LOC104601109|LOC104602566|LOC104606206|LOC104609750|LOC104611349|LOC104611859|LOC104612316
GO:0044389	ubiquitin-like protein ligase binding	MF	Level-5	16/1057	101/11902	0.0279627	0.2183	LOC104586773|LOC104586816|LOC104587066|LOC104592165|LOC104592615|LOC104593016|LOC104593336|LOC104595254|LOC104598778|LOC104598904|LOC104604187|LOC104604189|LOC104604279|LOC104607914|LOC104609613|LOC104610637
GO:0071396	cellular response to lipid	BP	Level-6	32/1057	245/11902	0.0284202	0.220618	LFY|LOC104586124|LOC104587316|LOC104590488|LOC104591747|LOC104592309|LOC104592867|LOC104593016|LOC104593461|LOC104594210|LOC104594533|LOC104594934|LOC104595355|LOC104596106|LOC104596419|LOC104596610|LOC104597107|LOC104597404|LOC104599319|LOC104599961|LOC104600729|LOC104601109|LOC104603720|LOC104604477|LOC104605221|LOC104605565|LOC104607684|LOC104608697|LOC104608723|LOC104608779|LOC104611581|LOC10…
GO:0009607	response to biotic stimulus	BP	Level-3	105/1057	972/11902	0.0285533	0.220406	LOC104586380|LOC104586415|LOC104586416|LOC104587143|LOC104587553|LOC104587664|LOC104588084|LOC104588242|LOC104588749|LOC104589024|LOC104589086|LOC104589597|LOC104589605|LOC104589728|LOC104589984|LOC104590547|LOC104590739|LOC104591440|LOC104591737|LOC104591747|LOC104591861|LOC104592013|LOC104592703|LOC104592746|LOC104592805|LOC104592867|LOC104593100|LOC104593386|LOC104593490|LOC104594023|LOC104594…
GO:0042651	thylakoid membrane	CC	Level-5	38/1057	302/11902	0.0289006	0.22184	LOC104585946|LOC104587818|LOC104588137|LOC104589642|LOC104591573|LOC104593211|LOC104594210|LOC104594255|LOC104594333|LOC104595823|LOC104600021|LOC104600213|LOC104600333|LOC104600594|LOC104601478|LOC104602221|LOC104603687|LOC104604845|LOC104605672|LOC104606291|LOC104606334|LOC104607865|LOC104608484|LOC104608870|LOC104609062|LOC104609113|LOC104609950|LOC104610546|LOC104613228|LOC104613335|N623_p010…
GO:0051272	positive regulation of cellular component movement	BP	Level-6	5/1057	17/11902	0.0292532	0.2233	LOC104585693|LOC104589843|LOC104604914|LOC109113956|LOC109115878
GO:0032787	monocarboxylic acid metabolic process	BP	Level-7	40/1057	322/11902	0.0299323	0.227221	LOC104585820|LOC104587539|LOC104590220|LOC104590241|LOC104591581|LOC104591654|LOC104592165|LOC104592530|LOC104592997|LOC104593912|LOC104594925|LOC104595823|LOC104596033|LOC104596869|LOC104597161|LOC104597484|LOC104598236|LOC104598812|LOC104598879|LOC104598961|LOC104599650|LOC104600091|LOC104600715|LOC104601056|LOC104602169|LOC104602221|LOC104602791|LOC104603521|LOC104603994|LOC104604187|LOC104604…
GO:0034357	photosynthetic membrane	CC	Level-4	38/1057	303/11902	0.0300694	0.227007	LOC104585946|LOC104587818|LOC104588137|LOC104589642|LOC104591573|LOC104593211|LOC104594210|LOC104594255|LOC104594333|LOC104595823|LOC104600021|LOC104600213|LOC104600333|LOC104600594|LOC104601478|LOC104602221|LOC104603687|LOC104604845|LOC104605672|LOC104606291|LOC104606334|LOC104607865|LOC104608484|LOC104608870|LOC104609062|LOC104609113|LOC104609950|LOC104610546|LOC104613228|LOC104613335|N623_p010…
GO:0003700	DNA-binding transcription factor activity	MF	Level-3	116/1057	1089/11902	0.0305818	0.229614	LFY|LOC104586384|LOC104586650|LOC104586724|LOC104587335|LOC104587533|LOC104587553|LOC104587653|LOC104587774|LOC104588175|LOC104588181|LOC104588217|LOC104589024|LOC104589085|LOC104589087|LOC104589469|LOC104589605|LOC104589930|LOC104590149|LOC104590471|LOC104591256|LOC104591637|LOC104591759|LOC104591861|LOC104592013|LOC104592212|LOC104592244|LOC104592291|LOC104592746|LOC104593490|LOC104593605|LOC10…
GO:0006952	defense response	BP	Level-4	85/1057	770/11902	0.0306547	0.228911	LOC104586124|LOC104586380|LOC104586415|LOC104586416|LOC104587664|LOC104589024|LOC104589086|LOC104589605|LOC104589728|LOC104589984|LOC104590547|LOC104590739|LOC104591737|LOC104591747|LOC104592013|LOC104592365|LOC104592703|LOC104592746|LOC104592805|LOC104592867|LOC104593386|LOC104593461|LOC104594934|LOC104595450|LOC104595577|LOC104595630|LOC104595636|LOC104595823|LOC104595847|LOC104596030|LOC104596…
GO:0042592	homeostatic process	BP	Level-4	54/1057	459/11902	0.0308	0.228752	LOC104587135|LOC104587203|LOC104587725|LOC104589522|LOC104589728|LOC104590166|LOC104590220|LOC104591573|LOC104592800|LOC104593461|LOC104593492|LOC104594186|LOC104594210|LOC104594235|LOC104594255|LOC104594440|LOC104594541|LOC104595069|LOC104595636|LOC104596543|LOC104596545|LOC104597103|LOC104597161|LOC104597574|LOC104598074|LOC104598540|LOC104599269|LOC104599961|LOC104600034|LOC104601042|LOC104601…
GO:0055083	monovalent inorganic anion homeostasis	BP	Level-8	6/1057	24/11902	0.0316587	0.233866	LOC104592800|LOC104595636|LOC104598074|LOC104598540|LOC104602322|LOC104610513
GO:0072505	divalent inorganic anion homeostasis	BP	Level-8	6/1057	24/11902	0.0316587	0.232615	LOC104592800|LOC104595636|LOC104598074|LOC104598540|LOC104602322|LOC104610513
GO:0042398	cellular modified amino acid biosynthetic process	BP	Level-6	6/1057	24/11902	0.0316587	0.231378	LOC104586415|LOC104586416|LOC104587442|LOC104596386|LOC104596869|LOC104602169
GO:0009937	regulation of gibberellic acid mediated signaling pathway	BP	Level-6	6/1057	24/11902	0.0316587	0.230154	LOC104588175|LOC104597107|LOC104600729|LOC104601109|LOC104606865|LOC104607529
GO:0070298	negative regulation of phosphorelay signal transduction system	BP	Level-8	7/1057	31/11902	0.0318664	0.230444	LOC104588515|LOC104592443|LOC104595512|LOC104600740|LOC104603386|LOC104611349|LOC104611934
GO:0010105	negative regulation of ethylene-activated signaling pathway	BP	Level-9	7/1057	31/11902	0.0318664	0.229238	LOC104588515|LOC104592443|LOC104595512|LOC104600740|LOC104603386|LOC104611349|LOC104611934
GO:0098754	detoxification	BP	Level-2	20/1057	138/11902	0.0323471	0.231484	LOC104587636|LOC104589275|LOC104590166|LOC104594725|LOC104597484|LOC104597574|LOC104598999|LOC104599001|LOC104599953|LOC104601645|LOC104601824|LOC104602393|LOC104603616|LOC104603676|LOC104606976|LOC104607024|LOC104608706|LOC109113889|LOC109113944|LOC109114159
GO:0008194	UDP-glycosyltransferase activity	MF	Level-5	22/1057	156/11902	0.0326078	0.232141	LOC104586273|LOC104586851|LOC104590124|LOC104590241|LOC104590896|LOC104592530|LOC104594212|LOC104597281|LOC104598119|LOC104598894|LOC104600188|LOC104600197|LOC104601720|LOC104602206|LOC104605345|LOC104606206|LOC104607072|LOC104607308|LOC104608401|LOC104608980|LOC104611225|LOC109115469
GO:0055035	plastid thylakoid membrane	CC	Level-6	36/1057	286/11902	0.0326268	0.231078	LOC104585946|LOC104587818|LOC104588137|LOC104589642|LOC104591573|LOC104594210|LOC104594255|LOC104594333|LOC104595823|LOC104600021|LOC104600213|LOC104600333|LOC104600594|LOC104601478|LOC104602221|LOC104604845|LOC104605672|LOC104606291|LOC104606334|LOC104607865|LOC104608484|LOC104608870|LOC104609062|LOC104609113|LOC104609950|LOC104610546|LOC104613228|LOC104613335|N623_p010|N623_p038|N623_p046|N623_…
GO:0019005	SCF ubiquitin ligase complex	CC	Level-7	10/1057	54/11902	0.0334598	0.235763	LOC104586773|LOC104586816|LOC104587066|LOC104592443|LOC104592615|LOC104593016|LOC104593336|LOC104595254|LOC104606717|LOC104609130
GO:0010243	response to organonitrogen compound	BP	Level-5	30/1057	230/11902	0.033491	0.234779	LOC104586650|LOC104587653|LOC104589393|LOC104590340|LOC104594045|LOC104595614|LOC104595886|LOC104596145|LOC104597048|LOC104597194|LOC104597226|LOC104598898|LOC104599282|LOC104600864|LOC104601164|LOC104601409|LOC104601744|LOC104602496|LOC104604112|LOC104605282|LOC104606462|LOC104606878|LOC104607561|LOC104607684|LOC104607710|LOC104608240|LOC104609750|LOC104610758|LOC104612316|LOC104612350
GO:0070201	regulation of establishment of protein localization	BP	Level-6	11/1057	62/11902	0.0336458	0.234666	LOC104585693|LOC104588254|LOC104593494|LOC104597173|LOC104603774|LOC104604914|LOC104610829|LOC104612723|LOC104613010|LOC109113956|LOC109115878
GO:0051223	regulation of protein transport	BP	Level-7	11/1057	62/11902	0.0336458	0.233481	LOC104585693|LOC104588254|LOC104593494|LOC104597173|LOC104603774|LOC104604914|LOC104610829|LOC104612723|LOC104613010|LOC109113956|LOC109115878
GO:0090087	regulation of peptide transport	BP	Level-6	11/1057	62/11902	0.0336458	0.232308	LOC104585693|LOC104588254|LOC104593494|LOC104597173|LOC104603774|LOC104604914|LOC104610829|LOC104612723|LOC104613010|LOC109113956|LOC109115878
GO:0045893	positive regulation of transcription, DNA-templated	BP	Level-8	49/1057	413/11902	0.0341175	0.234388	LOC104585693|LOC104586650|LOC104586724|LOC104587335|LOC104587553|LOC104587653|LOC104589024|LOC104589087|LOC104589605|LOC104590149|LOC104591137|LOC104592244|LOC104593490|LOC104595207|LOC104596138|LOC104596477|LOC104596492|LOC104597228|LOC104597267|LOC104597487|LOC104597503|LOC104598133|LOC104599505|LOC104599781|LOC104599827|LOC104599945|LOC104600729|LOC104600832|LOC104601725|LOC104601763|LOC104601…
GO:0019899	enzyme binding	MF	Level-4	52/1057	443/11902	0.0346633	0.236952	LOC104585693|LOC104586085|LOC104586119|LOC104586380|LOC104586773|LOC104586816|LOC104587066|LOC104587553|LOC104587976|LOC104588624|LOC104588774|LOC104589528|LOC104589728|LOC104590678|LOC104591747|LOC104592165|LOC104592259|LOC104592615|LOC104592867|LOC104593016|LOC104593336|LOC104593787|LOC104594513|LOC104594931|LOC104595254|LOC104596897|LOC104597107|LOC104598778|LOC104598904|LOC104599217|LOC104599…
GO:0032878	regulation of establishment or maintenance of cell polarity	BP	Level-5	5/1057	18/11902	0.0349468	0.237708	LOC104585693|LOC104602595|LOC104604914|LOC109113956|LOC109115878
GO:0034620	cellular response to unfolded protein	BP	Level-6	5/1057	18/11902	0.0349468	0.236537	LOC104586650|LOC104586764|LOC104597096|LOC104606878|LOC104611244
GO:0030155	regulation of cell adhesion	BP	Level-5	5/1057	18/11902	0.0349468	0.235377	LOC104585693|LOC104589728|LOC104604914|LOC109113956|LOC109115878
GO:0004672	protein kinase activity	MF	Level-4	71/1057	634/11902	0.0358005	0.239951	LOC104585674|LOC104586058|LOC104586124|LOC104586271|LOC104586443|LOC104587677|LOC104588289|LOC104588515|LOC104588866|LOC104588877|LOC104589724|LOC104590058|LOC104590488|LOC104590548|LOC104590912|LOC104591747|LOC104592236|LOC104592446|LOC104592703|LOC104592805|LOC104592867|LOC104593049|LOC104593147|LOC104593193|LOC104593224|LOC104593787|LOC104594506|LOC104594513|LOC104594533|LOC104595069|LOC104595…
GO:0050660	flavin adenine dinucleotide binding	MF	Level-5	7/1057	32/11902	0.0362034	0.241473	LOC104585880|LOC104597370|LOC104600715|LOC104603426|LOC104604187|LOC104604189|LOC104605944
GO:0000322	storage vacuole	CC	Level-7	6/1057	25/11902	0.0366422	0.243219	LOC104588208|LOC104591324|LOC104594673|LOC104595131|LOC104596817|LOC104598590
GO:0010498	proteasomal protein catabolic process	BP	Level-6	32/1057	251/11902	0.036817	0.243204	LOC104586734|LOC104586773|LOC104586816|LOC104587066|LOC104590678|LOC104591908|LOC104592615|LOC104593016|LOC104593071|LOC104593336|LOC104594493|LOC104595254|LOC104595260|LOC104595810|LOC104597194|LOC104598898|LOC104598961|LOC104599200|LOC104603147|LOC104604000|LOC104604112|LOC104605282|LOC104606427|LOC104606717|LOC104608240|LOC104608766|LOC104609350|LOC104611659|LOC104612346|LOC104612350|LOC104612…
GO:0009617	response to bacterium	BP	Level-4	51/1057	436/11902	0.0379548	0.249521	LOC104586415|LOC104586416|LOC104587143|LOC104588242|LOC104589024|LOC104590739|LOC104591747|LOC104591861|LOC104592805|LOC104592867|LOC104593386|LOC104595450|LOC104595636|LOC104596106|LOC104596869|LOC104597048|LOC104597126|LOC104597129|LOC104597228|LOC104597511|LOC104598897|LOC104598961|LOC104598999|LOC104599001|LOC104599786|LOC104599805|LOC104600043|LOC104600333|LOC104600505|LOC104601079|LOC104601…
GO:0098542	defense response to other organism	BP	Level-4	78/1057	708/11902	0.0385988	0.252546	LOC104586380|LOC104586415|LOC104586416|LOC104587664|LOC104589024|LOC104589086|LOC104589605|LOC104589728|LOC104589984|LOC104590547|LOC104590739|LOC104591737|LOC104591747|LOC104592013|LOC104592703|LOC104592746|LOC104592805|LOC104592867|LOC104593386|LOC104594934|LOC104595450|LOC104595577|LOC104595630|LOC104595636|LOC104595823|LOC104595847|LOC104596030|LOC104596092|LOC104596183|LOC104596610|LOC104596…
GO:0043177	organic acid binding	MF	Level-4	8/1057	40/11902	0.0387606	0.252403	LOC104586449|LOC104597194|LOC104597199|LOC104602464|LOC104606716|LOC104608779|LOC104608850|LOC104611581
GO:0031406	carboxylic acid binding	MF	Level-5	8/1057	40/11902	0.0387606	0.251212	LOC104586449|LOC104597194|LOC104597199|LOC104602464|LOC104606716|LOC104608779|LOC104608850|LOC104611581
GO:0046148	pigment biosynthetic process	BP	Level-4	14/1057	89/11902	0.0398319	0.256944	LOC104585636|LOC104586085|LOC104587442|LOC104587818|LOC104592094|LOC104592431|LOC104592679|LOC104597253|LOC104600661|LOC104601720|LOC104606975|LOC104608835|LOC104609598|LOC109114159
GO:0006778	porphyrin-containing compound metabolic process	BP	Level-6	9/1057	48/11902	0.0399814	0.256703	LOC104585591|LOC104586085|LOC104587818|LOC104592094|LOC104592431|LOC104597253|LOC104606144|LOC104606291|LOC104608870
GO:0015932	nucleobase-containing compound transmembrane transporter activity	MF	Level-4	9/1057	48/11902	0.0399814	0.255509	LOC104586663|LOC104586764|LOC104594878|LOC104597096|LOC104601219|LOC104604060|LOC104604404|LOC104605718|LOC104613282
GO:1902532	negative regulation of intracellular signal transduction	BP	Level-7	9/1057	48/11902	0.0399814	0.254326	LOC104588515|LOC104589728|LOC104592443|LOC104595512|LOC104597194|LOC104600740|LOC104603386|LOC104611349|LOC104611934
GO:1901420	negative regulation of response to alcohol	BP	Level-6	10/1057	56/11902	0.0402975	0.255156	LOC104586124|LOC104586141|LOC104587553|LOC104589605|LOC104591633|LOC104594533|LOC104597107|LOC104599945|LOC104601109|LOC104605791
GO:0009788	negative regulation of abscisic acid-activated signaling pathway	BP	Level-7	10/1057	56/11902	0.0402975	0.253985	LOC104586124|LOC104586141|LOC104587553|LOC104589605|LOC104591633|LOC104594533|LOC104597107|LOC104599945|LOC104601109|LOC104605791
GO:1905958	negative regulation of cellular response to alcohol	BP	Level-6	10/1057	56/11902	0.0402975	0.252826	LOC104586124|LOC104586141|LOC104587553|LOC104589605|LOC104591633|LOC104594533|LOC104597107|LOC104599945|LOC104601109|LOC104605791
GO:0009535	chloroplast thylakoid membrane	CC	Level-7	35/1057	282/11902	0.0405964	0.253543	LOC104585946|LOC104587818|LOC104588137|LOC104589642|LOC104591573|LOC104594210|LOC104594255|LOC104594333|LOC104595823|LOC104600021|LOC104600213|LOC104600333|LOC104600594|LOC104601478|LOC104602221|LOC104604845|LOC104606291|LOC104606334|LOC104607865|LOC104608484|LOC104608870|LOC104609062|LOC104609113|LOC104609950|LOC104610546|LOC104613228|LOC104613335|N623_p010|N623_p038|N623_p046|N623_p057|N623_p06…
GO:0061629	RNA polymerase II-specific DNA-binding transcription factor binding	MF	Level-6	7/1057	33/11902	0.0409123	0.25436	LOC104585693|LOC104589728|LOC104604914|LOC104610504|LOC104611480|LOC109113956|LOC109115878
GO:0006790	sulfur compound metabolic process	BP	Level-4	30/1057	235/11902	0.0416076	0.257517	LOC104586415|LOC104586416|LOC104587636|LOC104588242|LOC104593448|LOC104594235|LOC104594804|LOC104596183|LOC104596386|LOC104596617|LOC104597312|LOC104597484|LOC104597496|LOC104598999|LOC104599001|LOC104599650|LOC104600349|LOC104602496|LOC104602875|LOC104603315|LOC104604187|LOC104604189|LOC104604406|LOC104606616|LOC104606976|LOC104607024|LOC104607759|LOC104607774|LOC109113889|LOC109113944
GO:0030163	protein catabolic process	BP	Level-5	53/1057	460/11902	0.0431194	0.265677	LOC104586039|LOC104586319|LOC104586734|LOC104586773|LOC104586816|LOC104587066|LOC104587380|LOC104588131|LOC104588208|LOC104588570|LOC104589393|LOC104590324|LOC104590678|LOC104591908|LOC104592252|LOC104592259|LOC104592443|LOC104592615|LOC104593016|LOC104593071|LOC104593336|LOC104594493|LOC104595254|LOC104595260|LOC104595810|LOC104597194|LOC104598590|LOC104598778|LOC104598898|LOC104598961|LOC104599…
GO:0009112	nucleobase metabolic process	BP	Level-5	8/1057	41/11902	0.0431463	0.264656	LOC104587179|LOC104587442|LOC104593057|LOC104595499|LOC104599727|LOC104600491|LOC104603426|LOC104611923
GO:0104004	cellular response to environmental stimulus	BP	Level-4	24/1057	180/11902	0.0437939	0.267434	LOC104588137|LOC104588217|LOC104592431|LOC104593448|LOC104593461|LOC104594915|LOC104595355|LOC104598074|LOC104599768|LOC104599805|LOC104599827|LOC104600021|LOC104600897|LOC104602810|LOC104603021|LOC104603640|LOC104603789|LOC104603917|LOC104603972|LOC104604443|LOC104606411|LOC104610327|LOC104610464|LOC104613228
GO:0071214	cellular response to abiotic stimulus	BP	Level-4	24/1057	180/11902	0.0437939	0.266251	LOC104588137|LOC104588217|LOC104592431|LOC104593448|LOC104593461|LOC104594915|LOC104595355|LOC104598074|LOC104599768|LOC104599805|LOC104599827|LOC104600021|LOC104600897|LOC104602810|LOC104603021|LOC104603640|LOC104603789|LOC104603917|LOC104603972|LOC104604443|LOC104606411|LOC104610327|LOC104610464|LOC104613228
GO:0010286	heat acclimation	BP	Level-5	9/1057	49/11902	0.044043	0.266586	LOC104585845|LOC104586650|LOC104595207|LOC104597267|LOC104600028|LOC104602496|LOC104603631|LOC104606717|LOC104607321
GO:0033013	tetrapyrrole metabolic process	BP	Level-5	9/1057	49/11902	0.044043	0.265417	LOC104585591|LOC104586085|LOC104587818|LOC104592094|LOC104592431|LOC104597253|LOC104606144|LOC104606291|LOC104608870
GO:0046777	protein autophosphorylation	BP	Level-8	22/1057	162/11902	0.044706	0.268236	LOC104588515|LOC104588877|LOC104590488|LOC104592805|LOC104593049|LOC104593147|LOC104595450|LOC104595512|LOC104595886|LOC104599577|LOC104600864|LOC104601754|LOC104603386|LOC104603926|LOC104604841|LOC104605221|LOC104605565|LOC104606120|LOC104610320|LOC104610829|LOC104611934|LOC104613019
GO:0050793	regulation of developmental process	BP	Level-4	85/1057	786/11902	0.044828	0.267799	LOC104585608|LOC104586194|LOC104586384|LOC104587203|LOC104587553|LOC104588175|LOC104588217|LOC104588515|LOC104589605|LOC104589843|LOC104590488|LOC104590678|LOC104591137|LOC104591747|LOC104591913|LOC104592236|LOC104592431|LOC104592867|LOC104593232|LOC104594126|LOC104594235|LOC104595154|LOC104595355|LOC104595406|LOC104595512|LOC104596092|LOC104596106|LOC104596153|LOC104596419|LOC104596610|LOC104596…
GO:0019901	protein kinase binding	MF	Level-6	14/1057	91/11902	0.0457564	0.272162	LOC104587553|LOC104589728|LOC104591747|LOC104592867|LOC104593787|LOC104594513|LOC104594931|LOC104597107|LOC104601109|LOC104605791|LOC104606703|LOC104610758|LOC104611244|LOC104613019
GO:2000022	regulation of jasmonic acid mediated signaling pathway	BP	Level-6	7/1057	34/11902	0.0460021	0.272443	LOC104590239|LOC104593386|LOC104597048|LOC104600505|LOC104601164|LOC104605341|LOC104609287
GO:0031903	microbody membrane	CC	Level-5	7/1057	34/11902	0.0460021	0.271274	LOC104595756|LOC104598236|LOC104601219|LOC104601441|LOC104602348|LOC104603616|LOC104612557
GO:0005778	peroxisomal membrane	CC	Level-6	7/1057	34/11902	0.0460021	0.270115	LOC104595756|LOC104598236|LOC104601219|LOC104601441|LOC104602348|LOC104603616|LOC104612557
GO:2001141	regulation of RNA biosynthetic process	BP	Level-7	157/1057	1543/11902	0.0465899	0.272402	LFY|LOC104585693|LOC104586384|LOC104586650|LOC104586724|LOC104586816|LOC104587335|LOC104587533|LOC104587553|LOC104587653|LOC104587774|LOC104588175|LOC104588181|LOC104588217|LOC104588278|LOC104589024|LOC104589085|LOC104589087|LOC104589469|LOC104589605|LOC104589728|LOC104589930|LOC104590149|LOC104590239|LOC104590471|LOC104591137|LOC104591256|LOC104591637|LOC104591759|LOC104591787|LOC104591861|LOC10…
GO:1903506	regulation of nucleic acid-templated transcription	BP	Level-8	157/1057	1543/11902	0.0465899	0.271248	LFY|LOC104585693|LOC104586384|LOC104586650|LOC104586724|LOC104586816|LOC104587335|LOC104587533|LOC104587553|LOC104587653|LOC104587774|LOC104588175|LOC104588181|LOC104588217|LOC104588278|LOC104589024|LOC104589085|LOC104589087|LOC104589469|LOC104589605|LOC104589728|LOC104589930|LOC104590149|LOC104590239|LOC104590471|LOC104591137|LOC104591256|LOC104591637|LOC104591759|LOC104591787|LOC104591861|LOC10…
GO:0043168	anion binding	MF	Level-4	50/1057	433/11902	0.0469719	0.272318	LOC104585880|LOC104586194|LOC104586449|LOC104586952|LOC104587930|LOC104588137|LOC104589086|LOC104590239|LOC104590623|LOC104590626|LOC104593448|LOC104593958|LOC104594210|LOC104594333|LOC104594658|LOC104594804|LOC104595614|LOC104596386|LOC104596956|LOC104597014|LOC104597194|LOC104597199|LOC104597370|LOC104598999|LOC104599001|LOC104599805|LOC104600021|LOC104600262|LOC104600715|LOC104601487|LOC104602…
GO:1901568	fatty acid derivative metabolic process	BP	Level-4	8/1057	42/11902	0.0478471	0.276227	LOC104594804|LOC104595823|LOC104597487|LOC104598133|LOC104598879|LOC104607053|LOC104607759|LOC104612336
GO:0006721	terpenoid metabolic process	BP	Level-6	18/1057	127/11902	0.0479348	0.275575	LOC104587463|LOC104588515|LOC104589597|LOC104592309|LOC104592431|LOC104593853|LOC104595512|LOC104597161|LOC104600661|LOC104601056|LOC104602221|LOC104602439|LOC104603386|LOC104604187|LOC104604189|LOC104606975|LOC104608835|LOC104611934
GO:0004674	protein serine/threonine kinase activity	MF	Level-5	61/1057	544/11902	0.0479917	0.274753	LOC104586058|LOC104586124|LOC104586443|LOC104587677|LOC104588289|LOC104588515|LOC104588877|LOC104589724|LOC104590488|LOC104590548|LOC104590912|LOC104592236|LOC104592446|LOC104592703|LOC104592805|LOC104593049|LOC104593147|LOC104593193|LOC104593787|LOC104594513|LOC104594533|LOC104595069|LOC104595450|LOC104595512|LOC104595824|LOC104595886|LOC104596679|LOC104599577|LOC104599820|LOC104599961|LOC104600…
GO:0120035	regulation of plasma membrane bounded cell projection organization	BP	Level-7	6/1057	27/11902	0.0480447	0.273914	LOC104585693|LOC104589843|LOC104593958|LOC104604914|LOC109113956|LOC109115878
GO:0031344	regulation of cell projection organization	BP	Level-6	6/1057	27/11902	0.0480447	0.272783	LOC104585693|LOC104589843|LOC104593958|LOC104604914|LOC109113956|LOC109115878
GO:2000069	regulation of post-embryonic root development	BP	Level-7	6/1057	27/11902	0.0480447	0.27166	LOC104588515|LOC104595512|LOC104597103|LOC104603386|LOC104606717|LOC104611934
GO:1905623	positive regulation of leaf development	BP	Level-6	5/1057	20/11902	0.0482588	0.271752	LOC104587553|LOC104590678|LOC104598088|LOC104605791|LOC104611190
GO:1900057	positive regulation of leaf senescence	BP	Level-7	5/1057	20/11902	0.0482588	0.270643	LOC104587553|LOC104590678|LOC104598088|LOC104605791|LOC104611190
GO:0010025	wax biosynthetic process	BP	Level-6	5/1057	20/11902	0.0482588	0.269543	LOC104597487|LOC104598133|LOC104607053|LOC104607759|LOC104612336
GO:0016311	dephosphorylation	BP	Level-6	26/1057	201/11902	0.0488116	0.271527	LOC104586172|LOC104588254|LOC104589528|LOC104589843|LOC104591430|LOC104593793|LOC104594934|LOC104595908|LOC104596078|LOC104596174|LOC104596943|LOC104596970|LOC104597107|LOC104597992|LOC104598170|LOC104598574|LOC104598882|LOC104601109|LOC104604406|LOC104604792|LOC104605221|LOC104605340|LOC104605565|LOC104607308|LOC104607708|LOC104612356
GO:0048878	chemical homeostasis	BP	Level-5	43/1057	365/11902	0.0488728	0.270771	LOC104587135|LOC104587725|LOC104589522|LOC104590220|LOC104592800|LOC104593461|LOC104593492|LOC104594186|LOC104594210|LOC104594235|LOC104594255|LOC104594440|LOC104594541|LOC104595069|LOC104595636|LOC104596543|LOC104596545|LOC104597103|LOC104597161|LOC104598074|LOC104598540|LOC104599269|LOC104599961|LOC104600034|LOC104601056|LOC104602322|LOC104602978|LOC104603631|LOC104604152|LOC104604393|LOC104604…
GO:0050801	ion homeostasis	BP	Level-6	30/1057	239/11902	0.0490927	0.270897	LOC104587725|LOC104592800|LOC104593492|LOC104594186|LOC104594235|LOC104594255|LOC104594541|LOC104595636|LOC104596543|LOC104596545|LOC104598074|LOC104598540|LOC104599269|LOC104600034|LOC104602322|LOC104602978|LOC104603631|LOC104604152|LOC104604393|LOC104604792|LOC104605911|LOC104606427|LOC104606616|LOC104606707|LOC104607142|LOC104610399|LOC104610513|LOC104611075|LOC104611694|LOC104611702

## Sheet: Table S4
		L	R
LOC10460886-SDP1		TATGTGCAACCCGGAACTCC	ACCTTGGAGGCTCATGCTTC
LOC104588787-PLA1		TTGCCGTCAAGTCAGAGCAT	ACTGACTGCAACAAACCCCA
LOC104607053-LACS		CCGCAATCGAGGAGGATGAA	TCACGCCACCCAAGCATATT
LOC104599267-KCS12		TTACGGGCCCAGAAATGTCC	GCTGAATTGCGCACCCATAG
LOC104601857-KCS4		TCCTGCTACCTCCCTCACTC	CGCCTGTCTGAGGACTTGTT
LOC104601864-KCS6		TGTCTTCTTCGTGTCCAGGC	AGTGCGTAAGAGTTGGGGTG
LOC104609296-KCS10		TCCTCGCTTTCCTTGGTGTC	GCTCGAGTGGAAGTGTGGAA
LOC104591581-KAR		TCCGTAGTACCCATGCCAGA	AGCTTATCAGGGTTGCGACC
LOC104605944-ACX		ACGCTAGGGGAACTTGTTGG	ACATAGTGCAGGTGAAGGGC
LOC104609750-ECL2		TGTGCACGTTAGAAAAGCGC	TGCCGAGTCTATGATCCCCA
LOC104598910-MFP-a		TCACATCAGGCTGGCAAGAG	CCTGCTTCACACCGTCATCT
LOC104593233-ALDH		CCTGGCTACCTAGGGGTCTT	CACAGCAACATTGTCCCTGC
LOC104595823-AOS		CCCCAGTTCTCGTCAAGTCC	GTCCGTTTGACCACAACACG
LOC104600542-LOX		TGGCGTTCATCAACTCGTCA	CACGATTCGATAGCGTCCCA
LOC104587947-ADH		CCGCAATCGAGGAGGATGAA	TCACGCCACCCAAGCATATT
